# Supplementary material for: Molecular Subtyping and Survival Analysis of Osteosarcoma Reveals Prognostic Biomarkers and Key Canonical Pathways
Source: Cancers (Basel). 2023 Apr 4;15(7):2134. doi: 10.3390/cancers15072134 (PMC10093233; doi:10.3390/cancers15072134)
Supplement: Supplementary file 1 [file cancers-15-02134-s001.zip › Supplementary_Tables.xlsx]

## Sheet: Tables_S1
Table S1A: Pathways, associated genes and fraction of mutated samples in each pathway
Cell Cycle	HIPPO	MYC	NOTCH	NRF2	PI3K	TGF-Beta	RTK-RAS	TP53	WNT		All Gene associated with Survival
CDKN1A	STK4	MAX	ARRDC1	NFE2L2	EIF4EBP1	TGFBR1	ABL1	TP53	CHD8		SNX1				Table S1B: Pathways, associated genes and fraction of mutated samples in each pathway
CDKN1B	STK3	MGA	CNTN6	KEAP1	AKT1	TGFBR2	EGFR	MDM2	LEF1		SNAP91				Pathway	N	n_affected_genes	fraction_affected	Mutated_samples	Fraction_mutated_samples
CDKN2A	SAV1	MLX	CREBBP	CUL3	AKT2	ACVR2A	ERBB2	MDM4	LGR4		ACTB			1	NRF2	3	3	1	9	0.0731707
CDKN2B	LATS1	MLXIP	EP300		AKT3	ACVR1B	ERBB3	ATM	LGR5		APBB1IP			2	TGF-Beta	7	4	0.571429	10	0.0813008
CDKN2C	LATS2	MLXIPL	HES1		AKT1S1	SMAD2	ERBB4	CHEK2	LRP5		NUBP1			3	TP53	6	6	1	95	0.772358
CCND1	MOB1A	MNT	HES2		DEPDC5	SMAD3	PDGFRA	RPS6KA3	LRP6		PDE4C			4	MYC	13	10	0.769231	95	0.772358
CCND2	MOB1B	MXD1	HES3		DEPTOR	SMAD4	PDGFRB		LZTR1		COMMD9			5	Cell_Cycle	15	11	0.733333	99	0.804878
CCND3	YAP1	MXD3	HES4		INPP4B		MET		NDP		LY86			6	PI3K	29	24	0.827586	108	0.878049
CCNE1	WWTR1	MXD4	HES5		MAPKAP1		FGFR1		PORCN		IRF2BPL			7	Hippo	38	36	0.947368	118	0.95935
CDK2	TEAD1	MXI1	HEY1		MLST8		FGFR2		RSPO1		PDE1B			8	WNT	68	59	0.867647	117	0.95122
CDK4	TEAD2	MYC	HEY2		MTOR		FGFR3		SFRP1		MPP1			9	NOTCH	71	60	0.84507	121	0.98374
CDK6	TEAD3	MYCL	HEYL		NPRL2		FGFR4		SFRP2		CKMT2			10	RTK-RAS	85	72	0.847059	122	0.99187
RB1	TEAD4	MYCN	KAT2B		NPRL3		FLT3		SFRP4		CHD1L
E2F1	PTPN14		KDM5A		PDK1		ALK		SFRP5		RAMP1
E2F3	NF2		NOTCH1		PIK3CA		RET		SOST		MYH10
	WWC1		NOTCH2		PIK3CB		ROS1		TCF7L1		LGR6				Highlighted cells in Tabl1 S1A represent genes (in each pathways) which are associated with survival of OS patients
	TAOK1		NOTCH3		PIK3R1		KIT		TLE1		CD180
	TAOK2		NOTCH4		PIK3R2		IGF1R		TLE2		TPMT
	TAOK3		NOV		PIK3R3		NTRK1		TLE3		METTL20
	CRB1		NRARP		PPP2R1A		NTRK2		TLE4		BBS4
	CRB2		PSEN2		PTEN		NTRK3		WIF1		UFC1
	CRB3		LFNG		RHEB		SOS1		ZNRF3		PROSER2
	LLGL1		ITCH		RICTOR		GRB2		CTNNB1		SETD9
	LLGL2		NCSTN		RPTOR		PTPN11		DVL1		SHISA5
	HMCN1		SPEN		RPS6		KRAS		DVL2		FOLR2
	SCRIB		JAG1		RPS6KB1		HRAS		DVL3		SNTB2
	HIPK2		APH1A		STK11		NRAS		FRAT1		ITGAM
	FAT1		FBXW7		TSC1		RIT1		FRAT2		IFFO2
	FAT2		FHL1		TSC2		ARAF		FZD1		KRT2
	FAT3		THBS2				BRAF		FZD10		C11orf45
	FAT4		HDAC2				RAF1		FZD2		GCSAM
	DCHS1		MFAP2				RAC1		FZD3		ERCC4
	DCHS2		CUL1				MAP2K1		FZD4		TAC4
	CSNK1E		RFNG				MAP2K2		FZD5		BAI1
	CSNK1D		NCOR1				MAPK1		FZD6		TCN2
	AJUBA		NCOR2				NF1		FZD7		UBE2L3
	LIMD1		MFAP5				RASA1		FZD8		MITF
	WTIP		HDAC1				CBL		FZD9		NHEJ1
			NUMB				ERRFI1		WNT1		SIRPA
			JAG2				CBLB		WNT10A		MAFK
			MAML3				CBLC		WNT10B		TIMM23B
			MFNG				INSR		WNT11		COL5A2
			CIR1				INSRR		WNT16		MT1A
			CNTN1				IRS1		WNT2		CFAP44
			MAML1				SOS2		WNT3A		CRIP1
			MAML2				SHC1		WNT4		FAM166B
			NUMBL				SHC2		WNT5A		PGAM4
			PSEN1				SHC3		WNT5B		CORT
			PSENEN				SHC4		WNT6		CYFIP1
			RBPJ				RASGRP1		WNT7A		CLDN11
			RBPJL				RASGRP2		WNT7B		SNX29
			RBX1				RASGRP3		WNT8A		APPBP2
			SAP30				RASGRP4		WNT8B		RASGRP2
			SKP1				RAPGEF1		WNT9A		SP140
			SNW1				RAPGEF2		WNT9B		GMIP
			CTBP1				RASGRF1		AMER1		CRYBB3
			CTBP2				RASGRF2		APC		LGALS1
			ADAM10				FNTA		AXIN1		MYH9
			APH1B				FNTB		AXIN2		LGMN
			ADAM17				RCE1		DKK1		PSMD10
			DLK1				ICMT		DKK2		MMD
			DLL1				MRAS		DKK3		GPR133
			DLL3				PLXNB1		DKK4		STC2
			DLL4				MAPK3		GSK3B		GNAI2
			DNER				ARHGAP35		RNF43		DLX2
			DTX1				RASA2		TCF7		NPC2
			DTX2				RASA3		TCF7L2		KCNJ5
			DTX3				RASAL1		CHD4		SCPEP1
			DTX3L				RASAL2				KIF25
			DTX4				RASAL3				STAT5A
			EGFL7				SPRED1				PPARG
							SPRED2				FKBP11
							SPRED3				CGREF1
							DAB2IP				NIPA2
							SHOC2				UHRF2
							PPP1CA				SLC7A7
							SCRIB				UBE2L6
							PIN1				WDR19
							KSR1				GALNT14
							KSR2				FCER1G
							PEBP1				CCDC42
							ERF				TUBA1A
							PEA15				KLHL30
							JAK2				ZNF692
							IRS2				LPAR3
											CNP
											CMKLR1
											EID2
											CTNNBIP1
											SRPK3
											C14orf180
											JAG2
											PIP5K1C
											MAP3K5
											COL13A1
											MB
											LILRA6
											GAS7
											MKS1
											ASAP3
											MLC1
											NXT2
											CLUAP1
											PLD3
											RAD51C
											DUSP3
											MS4A4A
											ST3GAL4
											FIG4
											DROSHA
											C3orf14
											FAAH
											C1orf198
											DNAI1
											TIMM10B
											SP110
											SDCBP
											SLC38A6
											CMTM3
											TXNL4A
											FATE1
											TAGLN
											CCDC3
											TDO2
											FRMD1
											HS2ST1
											G6PD
											POLR3K
											IHH
											ALDH1A1
											TAF1D
											PRTG
											CORO6
											CSNK1G1
											HEXDC
											GPR34
											KIAA1551
											MRPL48
											CITED4
											MKL2
											NKAIN2
											TUBB
											GDE1
											SLC45A4
											GRN
											WDR1
											ISM1
											SAMHD1
											LILRB5
											ACTA2
											SELPLG
											GBP1
											CARD6
											SLC2A8
											CREBZF
											PARVG
											CLTC
											SLC13A5
											RPS8
											BEST4
											CD53
											BTBD10
											FERMT3
											ARL11
											TRIM17
											CDC42EP3
											SPICE1
											RAB8B
											SLC16A4
											TADA3
											C1QA
											HSD11B2
											DNAJC30
											ZNF101
											CDR1
											S100A13
											METTL9
											OXCT2
											CFI
											TEN1-CDK3
											CDC27
											UQCRC1
											DPEP1
											DEF6
											NOP14
											TTLL1
											KAZALD1
											FBXL5
											GLIPR2
											CALD1
											ASNSD1
											PML
											GFOD1
											CCDC102B
											PTS
											PDK1
											CMTM7
											KCNMA1
											NTAN1
											ZYX
											EDIL3
											NUDT13
											GSDMA
											ZNF597
											SYT12
											SLC36A4
											MAPK15
											MRPS23
											FBXL7
											GSAP
											SRGAP2B
											SYNGAP1
											FCGR3A
											PCMTD2
											HLA-DMA
											SLC38A5
											GALC
											CCAR1
											TSPAN32
											ADD1
											CRAT
											SQLE
											PALD1
											CPE
											HPS5
											PARP11
											MDGA1
											MFN2
											PSME3
											ANKMY1
											TIAM2
											TRIM68
											EMX2
											EIF2AK3
											C1QB
											TNFRSF10C
											RHOG
											SAMD9L
											CCDC89
											FZD2
											C6orf1
											TMEM120B
											FAM196A
											MKL1
											GAL3ST4
											ATG7
											PLEKHO2
											USP27X
											CD4
											GRAMD1B
											MYOM2
											PSMA4
											MRPL43
											HDAC7
											TNK2
											FAM76B
											CDKL1
											RBFA
											GCA
											F13A1
											ISLR
											TRPT1
											TMEM123
											CABP1
											WDR72
											ZNF610
											SOST
											RAB24
											ASPSCR1
											C3AR1
											EID2B
											PRSS42
											EPM2AIP1
											LSMEM2
											MAP3K15
											SLC35C1
											ZDHHC23
											IKZF1
											NCR3LG1
											CD3E
											RPS28
											SMKR1
											CD24
											CD74
											RAB27B
											MAOB
											ARHGAP28
											ANKRD24
											DTX2
											UPRT
											AP1B1
											SLC8A3
											VPS18
											CD37
											RGS9
											RAB5C
											KIAA1549L
											KIAA1244
											ABCB6
											DHDDS
											VAMP8
											HJURP
											PSMF1
											L3HYPDH
											MMP20
											ZIC5
											ZNF287
											EXOC6B
											NCEH1
											PPP1R18
											CD8A
											LURAP1L
											LY96
											TRMT44
											GPR153
											C1QC
											PEF1
											PLXNB1
											NMD3
											TMEM43
											BNIP3
											C14orf80
											DENND1C
											DIO1
											TRIM16
											CDK3
											LAMP2
											SLC11A1
											POU2F2
											SLC7A8
											COCH
											PLCB4
											NUDT1
											ABCA2
											CRTAM
											TDP2
											PDZD11
											P4HA1
											NCKAP1L
											FLRT3
											LOXL1
											SERPINE2
											IL2RG
											ZNF214
											CCDC173
											FDPS
											COX11
											NAALADL1
											COL22A1
											CHCHD7
											DSEL
											CXCR6
											EFEMP2
											PNMA1
											SLC38A9
											RIC8A
											WRB
											ZNF74
											ZNF395
											RBM34
											UQCC3
											TRIM26
											CCL5
											STAB1
											ZNF200
											EHD2
											RELT
											CYFIP2
											GNA15
											HEATR6
											IGF2BP2
											CD82
											BLVRB
											LACTB
											TRPS1
											ANXA13
											HYAL4
											TNFSF8
											ARHGDIB
											SASH1
											PCDHB6
											RPS25
											PPP2R4
											CTSL
											CCDC97
											HDGF
											NCAPD3
											RPP14
											TMEM63C
											TMED10
											TMEM9B
											HIST3H2A
											DDX60L
											PERM1
											LDLRAD2
											TRIQK
											MAGEA3
											ZNF587B
											RNF14
											HGF
											BTN3A1
											OAS1
											DHPS
											CORO1A
											LYRM1
											CYB561D2
											MSANTD2
											ATG4C
											THEMIS2
											ERAL1
											TMEM60
											FRAS1
											GPR65
											ST3GAL2
											MED27
											ENGASE
											SAC3D1
											TMUB2
											CD52
											SEMA3E
											DDI1
											INSR
											FKBP2
											PHYKPL
											BOK
											DTX3
											PRF1
											PRKX
											FAM110D
											PNMA6A
											OPN3
											KCNAB2
											SIGLEC1
											RAB11A
											MEIS3
											GRIN2D
											NAA40
											GALNT3
											UBIAD1
											PEPD
											SH3BGRL3
											DOK2
											CLEC4F
											TBRG1
											PPP4R1
											TIMP4
											RAB28
											EIF4E3
											JAM3
											MSS51
											CD3D
											TPPP
											CD163
											LDOC1
											PRSS45
											SUPT5H
											GOLGA6L9
											SUPT4H1
											ST3GAL1
											TYMP
											CNN2
											EPYC
											ALKBH1
											PTOV1
											VWA5A
											MXI1
											DCAF10
											TRIM21
											TES
											CPM
											GLIPR1
											KERA
											SCRN2
											TMEM86A
											TRIM11
											FANCC
											KIAA1161
											DCTN5
											NKIRAS2
											CYSLTR1
											STAT5B
											RIMKLA
											KCNJ14
											TANGO2
											NPW
											GNG2
											TMEM262
											MSRB1
											GJA5
											MAN2B2
											RFX3
											PITPNM3
											SLC35E4
											ZC2HC1A
											PTN
											ENG
											NPDC1
											TUBD1
											CORO1C
											DPH5
											PLXDC2
											TMX4
											RTP4
											MBTPS1
											PHOSPHO2
											ARHGAP18
											CSRP2BP
											PXYLP1
											ATAD2
											MYL3
											MIOS
											C2
											COL4A3
											PKIA
											RASGRP4
											RPS7
											CD7
											CYP2R1
											RINL
											NUDT16
											LILRA2
											COX10
											JADE2
											TIMM50
											INO80D
											BMP8B
											SASH3
											ZNFX1
											ATF4
											APOL2
											TMEM128
											NPL
											DDX56
											LARP1B
											PTPN7
											RALB
											GPR158
											DAB2
											RPL30
											NECAP2
											RNF207
											CCDC158
											PHB
											ANTXR1
											GNG12
											KLHL38
											EPHB3
											UBE2G2
											KLHL17
											COL11A2
											MT1M
											NFS1
											NSF
											NID2
											SLC30A4
											CD33
											RAPGEFL1
											SLC29A1
											ATP6V0E1
											PDCL3
											CSF3R
											NR4A1
											DOK4
											BST2
											NOL3
											GTF2H2
											TNFRSF21
											FAM81A
											MRPL10
											LGALS9
											MOB3A
											CEP135
											ZC3H12D
											CMTR2
											DDN
											NOG
											WDR53
											LYPD6
											KBTBD12
											TLR7
											DOK6
											ZNF853
											TEN1
											HIST1H3A
											CTNNA1
											CROCC
											CDK6
											FAM188B
											SPOCK2
											C12orf49
											ATN1
											AIM1
											ATP6V1B1
											RUNX2
											RAB3IP
											TMEM140
											ANKAR
											PIK3AP1
											SLC30A7
											PCOLCE2
											AKIP1
											ATMIN
											NUDT8
											TRANK1
											CHTF8
											MN1
											DUS1L
											FGGY
											HARBI1
											CACNB4
											LCK
											TMEM121
											TRABD2A
											TRPV2
											EHMT2
											SAMD9
											NFAM1
											RP5-864K19.6
											DDX52
											WAS
											PARP3
											FNIP2
											EPN2
											MCF2
											MON1B
											RASL12
											NDRG1
											MAN2B1
											GIMAP2
											GATA3
											RSPH4A
											PIK3R3
											FABP3
											LIAS
											ARHGAP9
											FGFRL1
											LYVE1
											LAMC1
											CYP27A1
											ARHGEF39
											TXNL4B
											GREB1L
											FAM188A
											FEZ1
											SPARCL1
											LRP5
											GRIK2
											FAT3
											CTNND2
											GATM
											CTXN1
											ZCCHC5
											MAGEE1
											CHML
											GATSL3
											MMP12
											POLDIP2
											RPAP3
											PDK2
											MLH1
											EPHA6
											PABPC4
											LPXN
											NUP98
											FAM162A
											REEP6
											CPNE5
											DDA1
											ANO1
											NUP210
											HAVCR2
											RDX
											CD27
											IFITM3
											FCGR2A
											SFXN2
											NUAK2
											GPER1
											LAIR1
											RILP
											PRNP
											PHOSPHO1
											UBQLNL
											NR2F1
											IST1
											METTL7A
											CARD11
											KLRC2
											TRIM34
											SKAP2
											PANX2
											BAMBI
											CECR2
											NCF4
											ZNF175
											RASSF4
											CCL8
											TMEM14C
											HMGCL
											ADM2
											FAM189A2
											FIP1L1
											GFRA3
											APCDD1
											NLRP3
											PDCD6IP
											CD14
											SNX32
											DOK7
											BMP8A
											ZFP90
											MBP
											TCEA3
											MT1H
											EBLN2
											RP11-437B10.1
											SH3BP2
											DNM1L
											HNRNPUL1
											EPHB6
											MEST
											TRIM16L
											POLR3G
											DCAF8
											SLC7A1
											VPS33A
											FADS1
											PINK1
											LRRC8E
											FPR1
											SLC35A4
											ANKRD37
											KATNA1
											MAGEA6
											RUSC2
											CNEP1R1
											CEBPA
											TG
											COL9A2
											LIMA1
											GAL
											VASH1
											ERMP1
											CSF2RB
											SLC38A7
											AKNA
											TRIM37
											CLEC2B
											TP53TG5
											CITED1
											THAP10
											TBC1D5
											ANXA1
											CALCOCO2
											LRRC1
											RPS24
											ST6GAL2
											MPP7
											PANK1
											VCAM1
											RAB8A
											RCOR2
											MAPK1IP1L
											SLC35G2
											GLB1
											C14orf169
											GPR82
											TP53I11
											MAGED1
											UBA7
											COLEC10
											WDR27
											SLITRK6
											LPAR5
											FNBP1
											ZFP92
											DLL1
											CKLF
											ELFN1
											B3GALT4
											CUL1
											GINM1
											ARHGAP15
											MCAM
											DLG3
											BLVRA
											ZMIZ1
											PRKAR1A
											UFSP2
											FOXRED1
											MAPK14
											USP4
											LAX1
											SLC25A16
											BAIAP2L2
											DNAJC1
											ZNF300
											VSIG4
											PLB1
											HECTD2
											BLCAP
											ITFG3
											ARHGAP30
											MME
											TATDN3
											ARHGAP23
											PAGR1
											TNFRSF12A
											SEMA3B
											LRRC7
											UFD1L
											FBLN1
											PXN
											SLC17A9
											PRX
											DFNA5
											LIMK1
											NPHP3
											ANKRD13C
											ACP2
											TBX19
											C11orf73
											P4HA3
											GRID2
											CYBB
											DDX21
											MAPK7
											TPM4
											IRF2BP2
											ARMC4
											EMB
											TRIM8
											RNF26
											PODN
											MED16
											LYNX1
											CHST13
											PRKG1
											SRGAP3
											RP11-295K3.1
											NACA2
											ME1
											MYDGF
											KIF3C
											KLF5
											TSNAX
											MCEE
											TRERF1
											PGLS
											JTB
											NCAM1
											MGAT5
											B3GNT7
											S100A1
											LRRC2
											DLC1
											ZNF367
											FUCA1
											MX2
											PTCH1
											PRELID2
											IFITM5
											MTRNR2L8
											RAB7B
											RRN3
											LYZ
											ECM2
											CXCL12
											MTHFD1L
											TMEM8A
											SAFB2
											EEFSEC
											WDR12
											STOM
											PABPC3
											ALDH4A1
											FZD5
											GNPDA2
											WDR82
											LDLRAD4
											TUBB6
											ASB8
											KDELC2
											MKRN3
											OR51E1
											ABAT
											SMIM10
											ZNF284
											S1PR2
											FAP
											P3H2
											TTC28
											UBR5
											LSM5
											IL10RA
											CAPZA1
											SSX1
											WDFY4
											GFPT2
											DZIP1
											HSPG2
											ZNF697
											NBEAL1
											ESPNL
											ATM
											ZIC1
											ADAMTS1
											CITED2
											UBB
											PGAM1
											ATPAF2
											NADSYN1
											LRRC25
											ATG9B
											LILRB4
											ZNF615
											TAF13
											ZNF780A
											RBM14-RBM4
											ITGAL
											PYGM
											HSD3B7
											MAPK1
											UBE2S
											ATP6V1E1
											PARN
											SH3GL1
											TMEM50B
											FCN3
											IRX5
											SLC9A9
											NCCRP1
											HYLS1
											NEURL1B
											TMEM176A
											BCAR1
											CARD10
											TTLL12
											BIRC2
											PMS2
											WNT1
											YWHAH
											ATP1B2
											RGN
											LMO7
											GABARAPL1
											THRB
											IGSF10
											PI4K2A
											PFKFB3
											ARHGAP1
											B3GNT8
											TSPYL4
											GPX1
											CAPZB
											XPO1
											SYDE2
											LYL1
											EIF3B
											DOCK8
											HSD17B1
											CAMKK2
											CREBL2
											DNPH1
											CYP20A1
											NMI
											PROZ
											MACROD1
											COG3
											GIGYF1
											ITGB1BP2
											FCGR1A
											TWF1
											AFAP1L1
											CXCL5
											HTRA4
											CCDC8
											MTSS1
											TLR1
											FAM109B
											LRRC75A
											KIRREL
											ZNF79
											ZNF480
											PRMT6
											NCR3
											ARHGAP19
											DDX20
											TXK
											SLC16A8
											EYA1
											AGFG2
											GNPDA1
											WNT5A
											RAB32
											MOCS3
											TMEM53
											CGNL1
											RRP8
											SLC38A2
											IL2RA
											DOCK2
											KLF4
											SQRDL
											IFI44
											SECTM1
											PRKACB
											PSMC2
											SLC15A2
											ISCA2
											IFI27
											TUB
											TTC9B
											SSC5D
											TMEM45A
											AFAP1
											HIST3H2BB
											RBMXL1
											ZNF268
											TREM2
											USP10
											TESK1
											CDH6
											MOGS
											UAP1
											CNR1
											CAT
											MAP1S
											NXT1
											HSD17B4
											FADS2
											FDX1
											CYP2C8
											CASP6
											DOK3
											AMN1
											COX6A2
											ZNF385A
											CSDC2
											CD248
											GSPT2
											ZSWIM7
											CCDC71L
											ZBED6
											RHOBTB2
											DLX3
											NDST1
											ACTN1
											LHPP
											WDR75
											LEPR
											THRA
											TRIM5
											PCED1A
											TLR2
											MAP2K5
											DNAJB12
											ZNF689
											B4GALT3
											CCDC141
											COL1A2
											HDGFRP3
											TRUB2
											GPRC5B
											LRP1B
											CXCL11
											RNASEH2C
											GXYLT2
											RMI2
											PRSS36
											DPM3
											HES5
											LEPROT
											SPATA7
											PLA2G10
											SEMA3A
											RAB11FIP3
											GZMB
											R3HCC1
											BCL7A
											KLF12
											C17orf53
											PODNL1
											SYTL2
											CMTM2
											PDIA6
											PKP4
											ACKR3
											PBRM1
											CEP44
											IGF2
											SLC16A5
											NME6
											CARNS1
											RGMA
											GJA4
											MTRNR2L3
											HFE
											MYO3A
											ELP4
											PPP6R3
											NEDD9
											NRBP1
											THOC2
											VPS25
											SORT1
											RNF185
											C7orf55-LUC7L2
											RHBDL2
											ACTG2
											S100A11
											FRMD7
											MMP10
											NUDT21
											CYP2S1
											AXL
											TPST1
											MLLT3
											CHCHD1
											TOMM5
											PRR15
											SLITRK1
											AFMID
											VPS33B
											ANKRD46
											ARL4C
											CFD
											SMG5
											SPRN
											FBXO48
											SLC23A3
											VMP1
											ASUN
											NDUFB2
											NEK11
											CCR7
											ZNF227
											STARD3
											EGLN1
											TMEM44
											TM7SF2
											CNNM4
											PROK2
											GPR183
											RPS27
											GPR135
											CSF1
											ABCA4
											SUCNR1
											ATG9A
											ACER3
											PPIE
											INTS6
											CPPED1
											PRKAR2A
											RPL36
											CKAP2
											RPS6
											NKD2
											FAXC
											MIPOL1
											TSPAN7
											SNX20
											HOXD4
											PAWR
											TDRP
											SF3B3
											TRIL
											RANBP9
											VCL
											LTK
											MYL9
											KIAA0226L
											TBC1D19
											C11orf21
											RPL24
											SDC1
											KLHL29
											KRAS
											YARS
											TMEM261
											DHH
											KCNMB1
											B3GAT3
											ATP6V0D1
											CD300C
											DNAJC28
											TMTC2
											ARHGEF25
											APOBEC3C
											PIGW
											RPS20
											USP2
											TNFRSF1A
											GLI2
											REXO2
											SEMA4G
											CRYBB1
											PSMC1
											TFEC
											SHB
											MT1G
											APOC1
											LLGL1
											SEC14L4
											XCL2
											CMIP
											BUB3
											ARHGAP25
											DDX26B
											SLC43A2
											RNASE2
											REPS2
											TMEM139
											CSF1R
											KANK3
											PTPN1
											DDX39B
											PIGQ
											KAL1
											GPRC5A
											FAM214A
											PTPN3
											PPIL2
											SLA2
											HOMER2
											ETHE1
											HOXA5
											TMEM176B
											EPHX2
											TOX2
											HCST
											NREP
											HTR2B
											CIB2
											VEZF1
											SORL1
											PPP2R1B
											MSN
											CDKN2A
											SYN2
											SLC27A4
											GNG4
											SLC38A11
											USP38
											NFRKB
											BET1L
											ZDHHC11
											LHX4-AS1
											ADIPOR2
											TRIT1
											POLD1
											FCGR2B
											DERL3
											NOL10
											PSMB2
											C19orf40
											STT3A
											TOR1B
											SLCO5A1
											VASH2
											DDIT4L
											RPS3A
											MYO10
											SERPINH1
											PTMS
											TIGD6
											MS4A7
											ECEL1
											ERCC6L2
											GPSM3
											ZNF788
											EFNA4
											SYNJ2BP-COX16
											ZMYND10
											CD22
											LMO3
											SLK
											EED
											FAT1
											POLRMT
											BFAR
											TSPAN14
											RMDN2
											NEURL2
											BTN2A2
											KCNK17
											DCUN1D5
											PREB
											MED21
											ZNF66
											VANGL1
											CADM1
											CMC1
											C11orf96
											PCDHB11
											STK38L
											FPGT
											PLXND1
											UTP18
											SAMD4A
											MRE11A
											IFNGR1
											AQP9
											EFTUD2
											TMEM104
											CHIC2
											OPRD1
											CD48
											LTV1
											IL10
											C1orf216
											NR4A2
											F11R
											TYW5
											PPM1M
											LARP6
											MYRIP
											TADA2B
											BBS12
											HES4
											SELL
											EFCAB2
											ALG1L2
											APITD1-CORT
											EPHA3
											LZTS1
											UBE2A
											BPI
											PMP22
											ZPR1
											BLZF1
											RCAN3
											LILRB2
											SLC38A4
											DCAF6
											POMGNT2
											CYP2U1
											GBP4
											EOGT
											TAGAP
											URM1
											POP7
											FAM91A1
											HCLS1
											NRAP
											MT1F
											ATXN7L3B
											RP11-371E8.4
											MILR1
											CFLAR
											CC2D2A
											HMOX1
											TNNC2
											OAS3
											PTGIS
											PEX1
											CNN1
											CTNNBL1
											INIP
											FRG1B
											TMCO3
											ADPGK
											HTRA3
											PGBD5
											FAM26E
											TMEM151A
											SPN
											HLA-DOA
											PPP1R11
											SLC35F6
											RP11-864I4.1
											CFH
											SYPL1
											MVP
											CDON
											FAR2
											SPI1
											PHKA1
											SEL1L
											SLC24A1
											SLC4A4
											SEPSECS
											MTRF1
											CCRL2
											NAA60
											BMP4
											MAP3K10
											LOXL4
											EFCAB11
											DLX1
											RBP7
											YY1AP1
											TIPARP
											TK2
											DDIT4
											IRS1
											STX8
											RNF139
											SOSTDC1
											SOCS1
											HLA-DRB1
											NEU1
											ABHD16A
											GOLGA8N
											HLA-DMB
											MGST1
											MSR1
											PEBP1
											MFNG
											HOXB6
											IGFLR1
											SLC9A5
											PARP16
											EI24
											SNF8
											C2orf70
											MRFAP1L1
											GPR132
											CXCR3
											FLNA
											C6orf163
											COL4A4
											AACS
											NPRL3
											LZTS2
											MAPK10
											PDE4D
											ECHDC3
											TAOK3
											CCDC115
											CDK9
											NDUFAF1
											EPHA1
											FRA10AC1
											UBP1
											TSC22D3
											GAB3
											CTSB
											ROBO1
											GTSF1
											GPC6
											GPR141
											C15orf52
											ZBED6CL
											ARPC4
											CTD-2583A14.9
											CAPG
											AP2S1
											HCK
											JADE3
											UBFD1
											DNM1
											AADAT
											AMBRA1
											ADORA3
											ANO3
											ZFPL1
											ZDHHC3
											API5
											ZNF202
											CD320
											STXBP6
											SHOX
											KIAA1147
											CEACAM21
											GABRA3
											CLEC16A
											MAP2K4
											MKRN2
											CASS4
											TLR8
											RHOV
											STX10
											RNF32
											HOXA6
											OGN
											ERLIN1
											CPEB3
											GRPEL1
											ORC2
											ATF2
											ATG4D
											TTYH3
											PCSK6
											FTO
											JAZF1
											ATAD3B
											CCNL1
											HESX1
											PPID
											B4GAT1
											GK5
											SCFD2
											EVI2B
											SCYL3
											MAP3K14
											SNX5
											CLSPN
											TMEM147
											SIAE
											PIKFYVE
											PGF
											ATXN1
											ALDH1L2
											NDUFA9
											KANSL1L
											SLC10A4
											CCT6A
											UTP23
											RPL7A
											MZT2B
											ARL14EP
											S100A9
											RELL2
											NAT1
											PHLDA3
											PCED1B
											CHP1
											S100A3
											CACNA1E
											MAP3K3
											C17orf107
											IGLL5
											CTD-2192J16.22

## Sheet: Table_S2_Survival_genes_p_0.05
Table S2: List of protein coding genes which are significantly associated with the survival of OS patients. The Hazard Ration of each genes along with p-values and other information is also mentioned
	pvalue	Cancer Deaths	Cancer Deaths with Top	Cancer Deaths with Down	Surv Mean Top Months	Surv Mean Down Months	HR	HR_low95	HR_up95	P_value	beta	Wald.test	ENSG	Chr	Type	GeneType	Symbol
1	< 0.001	29	6	23	54.7891	45.2038	0.22	0.091	0.55	0.0011	-1.5	11	ENSG00000028528.13	chr15	gene	protein_coding	SNX1
2	< 0.001	29	14	15	37.2246	53.9626	3.8	1.8	8	0.00031	1.3	13	ENSG00000065609.13	chr6	gene	protein_coding	SNAP91
3	< 0.001	29	9	20	62.0636	35.3948	0.22	0.095	0.5	0.0003	-1.5	13	ENSG00000075624.12	chr7	gene	protein_coding	ACTB
4	< 0.001	29	8	21	57.2464	41.4809	0.24	0.11	0.55	0.00076	-1.4	11	ENSG00000077420.14	chr10	gene	protein_coding	APBB1IP
5	< 0.001	29	7	22	61.7308	35.7874	0.17	0.073	0.41	6.6e-05	-1.8	16	ENSG00000103274.9	chr16	gene	protein_coding	NUBP1
6	< 0.001	29	18	11	43.0473	53.7196	3.5	1.7	7.5	0.001	1.3	11	ENSG00000105650.20	chr19	gene	protein_coding	PDE4C
7	< 0.001	29	8	21	55.5653	42.7304	0.24	0.11	0.55	0.00068	-1.4	12	ENSG00000110442.10	chr11	gene	protein_coding	COMMD9
8	< 0.001	29	7	22	58.1524	41.6959	0.24	0.1	0.56	0.00096	-1.4	11	ENSG00000112799.7	chr6	gene	protein_coding	LY86
9	< 0.001	29	6	23	57.6767	41.4036	0.17	0.069	0.42	0.00014	-1.8	15	ENSG00000119669.4	chr14	gene	protein_coding	IRF2BPL
10	< 0.001	29	3	26	56.3667	45.8791	0.15	0.045	0.49	0.0018	-1.9	9.7	ENSG00000123360.10	chr12	gene	protein_coding	PDE1B
11	< 0.001	29	6	23	58.7757	41.8732	0.22	0.091	0.55	0.0011	-1.5	11	ENSG00000130830.13	chrX	gene	protein_coding	MPP1
12	< 0.001	29	18	11	38.5333	55.9877	4.1	2	8.8	0.00022	1.4	14	ENSG00000131730.14	chr5	gene	protein_coding	CKMT2
13	< 0.001	29	21	8	45.7606	52.9621	3.9	1.7	8.9	0.001	1.4	11	ENSG00000131778.16	chr1	gene	protein_coding	CHD1L
14	< 0.001	29	22	7	39.6997	58.4138	5.7	2.3	14	0.00016	1.7	14	ENSG00000132329.9	chr2	gene	protein_coding	RAMP1
15	< 0.001	29	4	25	65.3194	39.4993	0.16	0.054	0.46	0.00068	-1.9	12	ENSG00000133026.11	chr17	gene	protein_coding	MYH10
16	< 0.001	29	20	9	42.5411	54.4513	4.1	1.9	9.1	0.00044	1.4	12	ENSG00000133067.16	chr1	gene	protein_coding	LGR6
17	< 0.001	29	6	23	57.0875	43.672	0.23	0.092	0.56	0.0013	-1.5	10	ENSG00000134061.5	chr5	gene	protein_coding	CD180
18	< 0.001	29	6	23	53.3678	46.2026	0.22	0.09	0.55	0.0011	-1.5	11	ENSG00000137364.4	chr6	gene	protein_coding	TPMT
19	< 0.001	29	5	24	60.8993	39.5102	0.14	0.053	0.36	6.2e-05	-2	16	ENSG00000139160.12	chr12	gene	protein_coding	METTL20
20	< 0.001	29	6	23	55.2755	44.7506	0.22	0.088	0.53	0.00088	-1.5	11	ENSG00000140463.12	chr15	gene	protein_coding	BBS4
21	< 0.001	29	23	6	43.9392	55.8556	4.6	1.9	11	0.00096	1.5	11	ENSG00000143222.10	chr1	gene	protein_coding	UFC1
22	< 0.001	29	22	7	40.4264	59.9161	4.4	1.9	10	0.00073	1.5	11	ENSG00000148426.11	chr10	gene	protein_coding	PROSER2
23	< 0.001	29	6	23	58.6812	41.5771	0.19	0.079	0.48	0.00037	-1.6	13	ENSG00000155542.10	chr5	gene	protein_coding	SETD9
24	< 0.001	29	7	22	60.2975	40.071	0.24	0.1	0.57	0.0012	-1.4	10	ENSG00000164054.14	chr3	gene	protein_coding	SHISA5
25	< 0.001	29	8	21	56.7625	41.6474	0.25	0.11	0.56	0.00084	-1.4	11	ENSG00000165457.12	chr11	gene	protein_coding	FOLR2
26	< 0.001	29	6	23	62.5919	39.0052	0.21	0.085	0.53	0.00084	-1.6	11	ENSG00000168807.15	chr16	gene	protein_coding	SNTB2
27	< 0.001	29	6	23	57.7867	43.0792	0.22	0.091	0.56	0.0013	-1.5	10	ENSG00000169896.15	chr16	gene	protein_coding	ITGAM
28	< 0.001	29	21	8	38.4189	59.9682	4.2	1.8	9.7	0.00064	1.4	12	ENSG00000169991.9	chr1	gene	protein_coding	IFFO2
29	< 0.001	29	18	11	42.0444	54.0726	3.6	1.7	7.6	0.00094	1.3	11	ENSG00000172867.3	chr12	gene	protein_coding	KRT2
30	< 0.001	29	8	21	62.6073	37.3445	0.25	0.11	0.57	0.0011	-1.4	11	ENSG00000174370.8	chr11	gene	protein_coding	C11orf45
31	< 0.001	29	16	13	34.4047	57.814	3.7	1.7	8	0.00093	1.3	11	ENSG00000174500.11	chr3	gene	protein_coding	GCSAM
32	< 0.001	29	5	24	57.8751	42.3283	0.17	0.066	0.46	0.00039	-1.8	13	ENSG00000175595.13	chr16	gene	protein_coding	ERCC4
33	< 0.001	29	16	13	29.484	58.3037	5.5	2.6	12	1.2e-05	1.7	19	ENSG00000176358.14	chr17	gene	protein_coding	TAC4
34	< 0.001	29	12	17	29.7859	56.8259	3.7	1.7	7.8	0.00086	1.3	11	ENSG00000181790.9	chr8	gene	protein_coding	BAI1
35	< 0.001	29	6	23	58.4682	42.5014	0.23	0.093	0.56	0.0014	-1.5	10	ENSG00000185339.7	chr22	gene	protein_coding	TCN2
36	< 0.001	29	10	19	61.965	34.8149	0.24	0.11	0.54	0.00052	-1.4	12	ENSG00000185651.13	chr22	gene	protein_coding	UBE2L3
37	< 0.001	29	5	24	56.529	44.6614	0.21	0.079	0.55	0.0014	-1.6	10	ENSG00000187098.13	chr3	gene	protein_coding	MITF
38	< 0.001	29	20	9	37.1988	59.5618	4.7	2	11	0.00025	1.5	13	ENSG00000187736.11	chr2	gene	protein_coding	NHEJ1
39	< 0.001	29	6	23	53.6039	45.9609	0.21	0.087	0.53	0.00078	-1.5	11	ENSG00000198053.10	chr20	gene	protein_coding	SIRPA
40	< 0.001	29	22	7	40.7502	58.6933	4.1	1.8	9.7	0.0011	1.4	11	ENSG00000198517.8	chr7	gene	protein_coding	MAFK
41	< 0.001	29	21	8	40.5651	56.9669	4.7	2.1	11	0.00024	1.6	13	ENSG00000204152.9	chr10	gene	protein_coding	TIMM23B
42	< 0.001	29	22	7	42.4378	56.3958	4.7	2	11	0.00038	1.6	13	ENSG00000204262.10	chr2	gene	protein_coding	COL5A2
43	< 0.001	29	21	8	38.2271	58.7692	4.8	2.1	11	0.0002	1.6	14	ENSG00000205362.9	chr16	gene	protein_coding	MT1A
44	< 0.001	29	17	12	36.0132	57.7577	3.8	1.8	8	0.00046	1.3	12	ENSG00000206530.7	chr3	gene	protein_coding	CFAP44
45	< 0.001	29	23	6	44.8929	54.2135	4.8	1.9	12	0.00069	1.6	12	ENSG00000213145.8	chr14	gene	protein_coding	CRIP1
46	< 0.001	29	15	14	38.7271	54.719	3.5	1.7	7.3	0.00073	1.3	11	ENSG00000215187.8	chr9	gene	protein_coding	FAM166B
47	< 0.001	29	20	9	44.7271	53.2275	3.9	1.8	8.5	0.00077	1.4	11	ENSG00000226784.2	chrX	gene	protein_coding	PGAM4
48	< 0.001	29	20	9	41.0099	55.423	4.6	2.1	10	0.00016	1.5	14	ENSG00000241563.3	chr1	gene	protein_coding	CORT
49	< 0.001	29	7	22	58.847	41.0174	0.24	0.1	0.55	0.00089	-1.4	11	ENSG00000273749.3	chr15	gene	protein_coding	CYFIP1
50	0.001	29	16	13	41.8048	53.562	3.3	1.6	7	0.0013	1.2	10	ENSG00000013297.9	chr3	gene	protein_coding	CLDN11
51	0.001	29	7	22	60.2668	40.9765	0.26	0.11	0.6	0.0018	-1.4	9.8	ENSG00000048471.12	chr16	gene	protein_coding	SNX29
52	0.001	29	6	23	59.3705	42.1116	0.23	0.094	0.57	0.0015	-1.5	10	ENSG00000062725.8	chr17	gene	protein_coding	APPBP2
53	0.001	29	16	13	33.5586	59.1668	3.4	1.6	7.4	0.0015	1.2	10	ENSG00000068831.17	chr11	gene	protein_coding	RASGRP2
54	0.001	29	3	26	55.8445	46.5452	0.16	0.049	0.54	0.003	-1.8	8.8	ENSG00000079263.17	chr2	gene	protein_coding	SP140
55	0.001	29	5	24	54.9449	45.8825	0.23	0.087	0.6	0.0026	-1.5	9	ENSG00000089639.9	chr19	gene	protein_coding	GMIP
56	0.001	29	16	13	35.3133	57.3435	3.4	1.6	7.1	0.0015	1.2	10	ENSG00000100053.8	chr22	gene	protein_coding	CRYBB3
57	0.001	29	11	18	56.8641	39.2722	0.29	0.14	0.64	0.002	-1.2	9.6	ENSG00000100097.10	chr22	gene	protein_coding	LGALS1
58	0.001	29	8	21	58.3281	41.1241	0.27	0.12	0.6	0.0015	-1.3	10	ENSG00000100345.19	chr22	gene	protein_coding	MYH9
59	0.001	29	7	22	59.0538	41.2299	0.26	0.11	0.6	0.0018	-1.4	9.8	ENSG00000100600.13	chr14	gene	protein_coding	LGMN
60	0.001	29	11	18	63.01	34.2786	0.3	0.14	0.65	0.0021	-1.2	9.4	ENSG00000101843.17	chrX	gene	protein_coding	PSMD10
61	0.001	29	8	21	59.1732	40.259	0.27	0.12	0.62	0.0019	-1.3	9.7	ENSG00000108960.6	chr17	gene	protein_coding	MMD
62	0.001	29	20	9	43.3494	55.0648	3.5	1.6	7.8	0.0017	1.3	9.9	ENSG00000111452.11	chr12	gene	protein_coding	GPR133
63	0.001	29	22	7	42.4157	57.4155	4	1.7	9.4	0.0014	1.4	10	ENSG00000113739.9	chr5	gene	protein_coding	STC2
64	0.001	29	8	21	57.1391	41.9805	0.28	0.12	0.63	0.0022	-1.3	9.4	ENSG00000114353.15	chr3	gene	protein_coding	GNAI2
65	0.001	29	16	13	37.2257	56.701	3.2	1.5	6.8	0.0025	1.2	9.1	ENSG00000115844.9	chr2	gene	protein_coding	DLX2
66	0.001	29	9	20	60.6329	38.2311	0.27	0.12	0.61	0.0014	-1.3	10	ENSG00000119655.7	chr14	gene	protein_coding	NPC2
67	0.001	29	4	25	51.403	48.8274	0.21	0.072	0.6	0.0036	-1.6	8.5	ENSG00000120457.10	chr11	gene	protein_coding	KCNJ5
68	0.001	29	7	22	60.1935	41.0386	0.27	0.11	0.62	0.0023	-1.3	9.3	ENSG00000121064.11	chr17	gene	protein_coding	SCPEP1
69	0.001	29	21	8	42.8033	56.0709	3.8	1.7	8.7	0.0012	1.3	10	ENSG00000125337.15	chr6	gene	protein_coding	KIF25
70	0.001	29	8	21	52.2188	47.1369	0.28	0.12	0.64	0.0024	-1.3	9.2	ENSG00000126561.15	chr17	gene	protein_coding	STAT5A
71	0.001	29	7	22	59.7901	40.9715	0.26	0.11	0.61	0.002	-1.4	9.6	ENSG00000132170.18	chr3	gene	protein_coding	PPARG
72	0.001	29	23	6	48.3647	51.3248	4.4	1.8	11	0.0015	1.5	10	ENSG00000134285.9	chr12	gene	protein_coding	FKBP11
73	0.001	29	21	8	44.3807	55.1473	3.5	1.6	8	0.0025	1.3	9.1	ENSG00000138028.13	chr2	gene	protein_coding	CGREF1
74	0.001	29	7	22	59.078	41.6045	0.26	0.11	0.6	0.0018	-1.4	9.8	ENSG00000140157.13	chr15	gene	protein_coding	NIPA2
75	0.001	29	22	7	44.5841	54.488	4.1	1.7	9.5	0.0014	1.4	10	ENSG00000147854.15	chr9	gene	protein_coding	UHRF2
76	0.001	29	6	23	51.9805	47.9134	0.24	0.099	0.6	0.0022	-1.4	9.3	ENSG00000155465.17	chr14	gene	protein_coding	SLC7A7
77	0.001	29	7	22	56.7357	43.0796	0.26	0.11	0.6	0.0018	-1.4	9.7	ENSG00000156587.14	chr11	gene	protein_coding	UBE2L6
78	0.001	29	7	22	57.3623	42.4676	0.26	0.11	0.61	0.002	-1.3	9.6	ENSG00000157796.16	chr4	gene	protein_coding	WDR19
79	0.001	29	23	6	44.533	55.7835	4.1	1.7	10	0.002	1.4	9.6	ENSG00000158089.13	chr2	gene	protein_coding	GALNT14
80	0.001	29	10	19	53.8124	44.1344	0.3	0.14	0.66	0.0024	-1.2	9.2	ENSG00000158869.9	chr1	gene	protein_coding	FCER1G
81	0.001	29	2	27	62.5023	44.8405	0.13	0.031	0.56	0.0058	-2	7.6	ENSG00000161973.9	chr17	gene	protein_coding	CCDC42
82	0.001	29	10	19	64.8105	34.4875	0.3	0.14	0.65	0.0024	-1.2	9.2	ENSG00000167552.12	chr12	gene	protein_coding	TUBA1A
83	0.001	29	18	11	39.6578	56.607	3.4	1.6	7.5	0.0018	1.2	9.8	ENSG00000168427.8	chr2	gene	protein_coding	KLHL30
84	0.001	29	20	9	36.9242	62.4304	3.7	1.7	8.2	0.0014	1.3	10	ENSG00000171163.14	chr1	gene	protein_coding	ZNF692
85	0.001	29	22	7	47.8782	51.7312	3.8	1.6	8.9	0.0022	1.3	9.4	ENSG00000171517.5	chr1	gene	protein_coding	LPAR3
86	0.001	29	6	23	60.8135	40.9449	0.24	0.098	0.6	0.0021	-1.4	9.4	ENSG00000173786.15	chr17	gene	protein_coding	CNP
87	0.001	29	6	23	48.026	51.5868	0.25	0.1	0.62	0.0026	-1.4	9.1	ENSG00000174600.12	chr12	gene	protein_coding	CMKLR1
88	0.001	29	8	21	55.6445	43.283	0.27	0.12	0.6	0.0015	-1.3	10	ENSG00000176396.9	chr19	gene	protein_coding	EID2
89	0.001	29	9	20	54.6733	43.5407	0.29	0.13	0.64	0.002	-1.2	9.5	ENSG00000178585.13	chr1	gene	protein_coding	CTNNBIP1
90	0.001	29	16	13	36.1831	57.2696	3.3	1.5	7	0.0023	1.2	9.3	ENSG00000184343.9	chrX	gene	protein_coding	SRPK3
91	0.001	29	19	10	42.7292	54.796	3.3	1.5	7.2	0.0023	1.2	9.3	ENSG00000184601.9	chr14	gene	protein_coding	C14orf180
92	0.001	29	19	10	36.7099	60.9487	3.3	1.5	7.3	0.0023	1.2	9.3	ENSG00000184916.7	chr14	gene	protein_coding	JAG2
93	0.001	29	6	23	57.7131	43.4516	0.25	0.1	0.63	0.0029	-1.4	8.9	ENSG00000186111.7	chr19	gene	protein_coding	PIP5K1C
94	0.001	29	6	23	56.4388	44.222	0.24	0.096	0.58	0.0017	-1.4	9.8	ENSG00000197442.9	chr6	gene	protein_coding	MAP3K5
95	0.001	29	19	10	35.8817	61.6508	3.6	1.6	7.8	0.0014	1.3	10	ENSG00000197467.12	chr10	gene	protein_coding	COL13A1
96	0.001	29	11	18	37.1666	52.9925	3.4	1.6	7.3	0.0015	1.2	10	ENSG00000198125.11	chr22	gene	protein_coding	MB
97	0.001	29	4	25	59.1388	44.2053	0.2	0.071	0.59	0.0032	-1.6	8.7	ENSG00000244482.8	chr19	gene	protein_coding	LILRA6
98	0.002	29	7	22	55.3622	45.1348	0.29	0.12	0.67	0.0041	-1.3	8.3	ENSG00000007237.17	chr17	gene	protein_coding	GAS7
99	0.002	29	9	20	58.0159	40.6152	0.3	0.14	0.66	0.003	-1.2	8.8	ENSG00000011143.15	chr17	gene	protein_coding	MKS1
100	0.002	29	10	19	61.8993	36.872	0.31	0.14	0.68	0.0034	-1.2	8.6	ENSG00000088280.17	chr1	gene	protein_coding	ASAP3
101	0.002	29	18	11	41.3061	55.7922	3.1	1.4	6.8	0.0039	1.1	8.3	ENSG00000100427.14	chr22	gene	protein_coding	MLC1
102	0.002	29	7	22	57.7142	43.1406	0.28	0.12	0.66	0.0038	-1.3	8.4	ENSG00000101888.10	chrX	gene	protein_coding	NXT2
103	0.002	29	7	22	58.7634	41.8841	0.28	0.12	0.65	0.0034	-1.3	8.6	ENSG00000103351.11	chr16	gene	protein_coding	CLUAP1
104	0.002	29	5	24	53.0047	47.3781	0.25	0.095	0.66	0.0048	-1.4	7.9	ENSG00000105223.17	chr19	gene	protein_coding	PLD3
105	0.002	29	6	23	62.3248	40.1938	0.26	0.1	0.63	0.0032	-1.4	8.7	ENSG00000108384.13	chr17	gene	protein_coding	RAD51C
106	0.002	29	5	24	53.8501	46.8719	0.24	0.09	0.62	0.0035	-1.4	8.5	ENSG00000108861.7	chr17	gene	protein_coding	DUSP3
107	0.002	29	6	23	50.5596	49.1765	0.27	0.11	0.65	0.0038	-1.3	8.4	ENSG00000110079.15	chr11	gene	protein_coding	MS4A4A
108	0.002	29	21	8	46.9272	52.5297	3.4	1.5	7.6	0.0036	1.2	8.5	ENSG00000110080.17	chr11	gene	protein_coding	ST3GAL4
109	0.002	29	7	22	54.3428	45.6198	0.29	0.12	0.67	0.0041	-1.2	8.2	ENSG00000112367.9	chr6	gene	protein_coding	FIG4
110	0.002	29	9	20	63.3659	37.2119	0.3	0.14	0.67	0.0031	-1.2	8.7	ENSG00000113360.15	chr5	gene	protein_coding	DROSHA
111	0.002	29	10	19	54.1271	44.2493	0.32	0.15	0.69	0.0037	-1.1	8.4	ENSG00000114405.9	chr3	gene	protein_coding	C3orf14
112	0.002	29	20	9	42.1906	56.6155	3.3	1.5	7.2	0.0035	1.2	8.5	ENSG00000117480.14	chr1	gene	protein_coding	FAAH
113	0.002	29	20	9	43.112	56.0848	3.3	1.5	7.2	0.0034	1.2	8.6	ENSG00000119280.15	chr1	gene	protein_coding	C1orf198
114	0.002	29	15	14	40.706	54.308	3.1	1.5	6.4	0.0029	1.1	8.9	ENSG00000122735.14	chr9	gene	protein_coding	DNAI1
115	0.002	29	9	20	55.6971	43.2239	0.31	0.14	0.69	0.0038	-1.2	8.4	ENSG00000132286.10	chr11	gene	protein_coding	TIMM10B
116	0.002	29	6	23	56.7883	44.4616	0.27	0.11	0.66	0.004	-1.3	8.3	ENSG00000135899.15	chr2	gene	protein_coding	SP110
117	0.002	29	8	21	57.468	42.7076	0.3	0.13	0.68	0.0041	-1.2	8.2	ENSG00000137575.10	chr8	gene	protein_coding	SDCBP
118	0.002	29	7	22	60.0164	41.5894	0.28	0.12	0.66	0.0035	-1.3	8.5	ENSG00000139974.14	chr14	gene	protein_coding	SLC38A6
119	0.002	29	9	20	58.5937	40.4195	0.3	0.14	0.67	0.003	-1.2	8.8	ENSG00000140931.18	chr16	gene	protein_coding	CMTM3
120	0.002	29	23	6	47.6773	52.4865	3.8	1.5	9.3	0.004	1.3	8.3	ENSG00000141759.13	chr18	gene	protein_coding	TXNL4A
121	0.002	29	17	12	39.0286	56.6804	3.1	1.5	6.7	0.0034	1.1	8.6	ENSG00000147378.10	chrX	gene	protein_coding	FATE1
122	0.002	29	7	22	53.5394	46.2016	0.28	0.12	0.66	0.0036	-1.3	8.5	ENSG00000149591.15	chr11	gene	protein_coding	TAGLN
123	0.002	29	22	7	44.6191	55.6866	3.6	1.5	8.3	0.0035	1.3	8.5	ENSG00000151468.10	chr10	gene	protein_coding	CCDC3
124	0.002	29	5	24	59.2573	43.8429	0.25	0.095	0.66	0.005	-1.4	7.9	ENSG00000151790.7	chr4	gene	protein_coding	TDO2
125	0.002	29	14	15	50.7429	49.5076	3	1.4	6.2	0.0036	1.1	8.5	ENSG00000153303.15	chr6	gene	protein_coding	FRMD1
126	0.002	29	7	22	55.649	44.4026	0.29	0.12	0.68	0.0044	-1.2	8.1	ENSG00000153936.15	chr1	gene	protein_coding	HS2ST1
127	0.002	29	8	21	67.1092	36.5059	0.27	0.12	0.65	0.0035	-1.3	8.5	ENSG00000160211.14	chrX	gene	protein_coding	G6PD
128	0.002	29	10	19	60.0037	37.8244	0.29	0.13	0.66	0.0028	-1.2	9	ENSG00000161980.5	chr16	gene	protein_coding	POLR3K
129	0.002	29	16	13	38.0031	57.3311	3.1	1.5	6.4	0.0029	1.1	8.9	ENSG00000163501.6	chr2	gene	protein_coding	IHH
130	0.002	29	5	24	54.0069	46.9017	0.25	0.094	0.65	0.0045	-1.4	8.1	ENSG00000165092.11	chr9	gene	protein_coding	ALDH1A1
131	0.002	29	19	10	37.1236	61.6649	3.3	1.5	7.4	0.0033	1.2	8.6	ENSG00000166012.13	chr11	gene	protein_coding	TAF1D
132	0.002	29	18	11	40.8827	56.0885	3	1.4	6.5	0.004	1.1	8.3	ENSG00000166450.11	chr15	gene	protein_coding	PRTG
133	0.002	29	18	11	40.0665	56.9985	3.2	1.5	6.8	0.0028	1.2	8.9	ENSG00000167549.17	chr17	gene	protein_coding	CORO6
134	0.002	29	7	22	57.7623	43.4118	0.28	0.12	0.67	0.0039	-1.3	8.3	ENSG00000169118.14	chr15	gene	protein_coding	CSNK1G1
135	0.002	29	17	12	33.1652	62.0689	3.2	1.5	6.9	0.0026	1.2	9	ENSG00000169660.14	chr17	gene	protein_coding	HEXDC
136	0.002	29	9	20	51.3775	47.8163	0.31	0.14	0.69	0.0041	-1.2	8.2	ENSG00000171659.12	chrX	gene	protein_coding	GPR34
137	0.002	29	10	19	53.5772	45.1893	0.32	0.15	0.69	0.0037	-1.1	8.4	ENSG00000174718.10	chr12	gene	protein_coding	KIAA1551
138	0.002	29	21	8	46.6337	52.535	3.5	1.5	7.9	0.0029	1.2	8.8	ENSG00000175581.12	chr11	gene	protein_coding	MRPL48
139	0.002	29	17	12	34.38	62.3166	3.1	1.5	6.7	0.0031	1.1	8.8	ENSG00000179862.6	chr1	gene	protein_coding	CITED4
140	0.002	29	7	22	56.863	43.2714	0.28	0.12	0.65	0.0033	-1.3	8.6	ENSG00000186260.15	chr16	gene	protein_coding	MKL2
141	0.002	29	4	25	59.0582	44.5281	0.22	0.077	0.64	0.0053	-1.5	7.8	ENSG00000188580.12	chr6	gene	protein_coding	NKAIN2
142	0.002	29	8	21	61.3425	39.5916	0.3	0.13	0.68	0.0039	-1.2	8.3	ENSG00000196230.11	chr6	gene	protein_coding	TUBB
143	0.003	29	10	19	60.4552	37.871	0.32	0.15	0.7	0.0041	-1.1	8.2	ENSG00000006007.10	chr16	gene	protein_coding	GDE1
144	0.003	29	7	22	49.7955	49.8584	0.3	0.13	0.71	0.0058	-1.2	7.6	ENSG00000022567.8	chr8	gene	protein_coding	SLC45A4
145	0.003	29	8	21	53.9029	45.4535	0.31	0.14	0.71	0.0055	-1.2	7.7	ENSG00000030582.15	chr17	gene	protein_coding	GRN
146	0.003	29	7	22	58.4229	42.8777	0.3	0.12	0.7	0.0055	-1.2	7.7	ENSG00000071127.15	chr4	gene	protein_coding	WDR1
147	0.003	29	17	12	39.3505	56.8119	3	1.4	6.4	0.0052	1.1	7.8	ENSG00000101230.5	chr20	gene	protein_coding	ISM1
148	0.003	29	8	21	52.3819	47.0859	0.31	0.14	0.7	0.0049	-1.2	7.9	ENSG00000101347.8	chr20	gene	protein_coding	SAMHD1
149	0.003	29	5	24	50.799	49.0784	0.25	0.096	0.66	0.0053	-1.4	7.8	ENSG00000105609.15	chr19	gene	protein_coding	LILRB5
150	0.003	29	9	20	54.1299	44.7526	0.32	0.14	0.7	0.0042	-1.2	8.2	ENSG00000107796.11	chr10	gene	protein_coding	ACTA2
151	0.003	29	7	22	55.5289	44.7593	0.29	0.13	0.69	0.0049	-1.2	7.9	ENSG00000110876.9	chr12	gene	protein_coding	SELPLG
152	0.003	29	9	20	59.1312	40.302	0.32	0.15	0.71	0.005	-1.1	7.9	ENSG00000117228.9	chr1	gene	protein_coding	GBP1
153	0.003	29	8	21	56.7725	43.0437	0.32	0.14	0.71	0.0055	-1.2	7.7	ENSG00000132357.12	chr5	gene	protein_coding	CARD6
154	0.003	29	8	21	62.7329	39.393	0.31	0.13	0.7	0.0049	-1.2	7.9	ENSG00000136856.16	chr9	gene	protein_coding	SLC2A8
155	0.003	29	21	8	42.6556	57.1698	3.2	1.4	7.3	0.0054	1.2	7.7	ENSG00000137504.12	chr11	gene	protein_coding	CREBZF
156	0.003	29	7	22	54.679	45.714	0.29	0.12	0.69	0.0048	-1.2	8	ENSG00000138964.15	chr22	gene	protein_coding	PARVG
157	0.003	29	9	20	58.6765	40.7674	0.33	0.15	0.72	0.0055	-1.1	7.7	ENSG00000141367.10	chr17	gene	protein_coding	CLTC
158	0.003	29	15	14	41.4844	54.1478	2.9	1.4	6	0.0047	1.1	8	ENSG00000141485.14	chr17	gene	protein_coding	SLC13A5
159	0.003	29	19	10	41.3028	57.0546	3	1.4	6.4	0.0054	1.1	7.8	ENSG00000142937.10	chr1	gene	protein_coding	RPS8
160	0.003	29	19	10	42.7362	55.2934	3.1	1.4	6.7	0.0042	1.1	8.2	ENSG00000142959.4	chr1	gene	protein_coding	BEST4
161	0.003	29	11	18	58.0026	39.2216	0.34	0.16	0.72	0.0047	-1.1	8	ENSG00000143119.11	chr1	gene	protein_coding	CD53
162	0.003	29	8	21	58.7527	41.8936	0.31	0.14	0.7	0.0051	-1.2	7.9	ENSG00000148925.9	chr11	gene	protein_coding	BTBD10
163	0.003	29	8	21	55.2092	44.3173	0.31	0.14	0.7	0.0048	-1.2	7.9	ENSG00000149781.11	chr11	gene	protein_coding	FERMT3
164	0.003	29	8	21	56.403	43.7	0.31	0.14	0.7	0.005	-1.2	7.9	ENSG00000152213.3	chr13	gene	protein_coding	ARL11
165	0.003	29	19	10	43.2526	55.1431	3.1	1.4	6.6	0.0044	1.1	8.1	ENSG00000162931.10	chr1	gene	protein_coding	TRIM17
166	0.003	29	19	10	39.1647	58.8674	3.2	1.4	7.1	0.0046	1.2	8	ENSG00000163171.7	chr2	gene	protein_coding	CDC42EP3
167	0.003	29	17	12	38.6644	57.2693	3	1.4	6.2	0.0041	1.1	8.2	ENSG00000163611.10	chr3	gene	protein_coding	SPICE1
168	0.003	29	7	22	52.3002	47.5231	0.29	0.12	0.68	0.0047	-1.2	8	ENSG00000166128.11	chr15	gene	protein_coding	RAB8B
169	0.003	29	20	9	43.5395	55.1584	3.2	1.4	7	0.0042	1.2	8.2	ENSG00000168679.16	chr1	gene	protein_coding	SLC16A4
170	0.003	29	8	21	54.9561	44.8179	0.31	0.14	0.71	0.0056	-1.2	7.7	ENSG00000171148.12	chr3	gene	protein_coding	TADA3
171	0.003	29	6	23	50.7355	49.0573	0.27	0.11	0.68	0.0049	-1.3	7.9	ENSG00000173372.15	chr1	gene	protein_coding	C1QA
172	0.003	29	20	9	44.5959	54.2627	3.1	1.4	6.9	0.0045	1.1	8.1	ENSG00000176387.6	chr16	gene	protein_coding	HSD11B2
173	0.003	29	7	22	57.4927	43.3284	0.29	0.12	0.68	0.0046	-1.2	8	ENSG00000176410.7	chr7	gene	protein_coding	DNAJC30
174	0.003	29	8	21	57.2611	43.2195	0.31	0.13	0.69	0.0045	-1.2	8.1	ENSG00000181896.10	chr19	gene	protein_coding	ZNF101
175	0.003	29	16	13	38.5521	56.635	3	1.4	6.2	0.0041	1.1	8.2	ENSG00000184258.6	chrX	gene	protein_coding	CDR1
176	0.003	29	20	9	41.8826	56.8893	3.1	1.4	6.9	0.0051	1.1	7.9	ENSG00000189171.12	chr1	gene	protein_coding	S100A13
177	0.003	29	7	22	57.5921	43.2442	0.29	0.12	0.69	0.0047	-1.2	8	ENSG00000197006.12	chr16	gene	protein_coding	METTL9
178	0.003	29	18	11	41.2502	56.1289	3	1.4	6.3	0.0047	1.1	8	ENSG00000198754.5	chr1	gene	protein_coding	OXCT2
179	0.003	29	7	22	55.3375	44.9294	0.3	0.13	0.7	0.0056	-1.2	7.7	ENSG00000205403.11	chr4	gene	protein_coding	CFI
180	0.003	29	18	11	36.5139	60.5914	3.1	1.4	6.7	0.0041	1.1	8.3	ENSG00000261408.4	chr17	gene	protein_coding	TEN1-CDK3
181	0.004	29	8	21	57.8639	42.3387	0.32	0.14	0.72	0.006	-1.2	7.6	ENSG00000004897.10	chr17	gene	protein_coding	CDC27
182	0.004	29	10	19	59.4615	38.9889	0.34	0.16	0.73	0.0059	-1.1	7.6	ENSG00000010256.9	chr3	gene	protein_coding	UQCRC1
183	0.004	29	16	13	43.7322	52.8214	2.9	1.4	6.1	0.0057	1.1	7.6	ENSG00000015413.8	chr16	gene	protein_coding	DPEP1
184	0.004	29	6	23	48.4143	50.9698	0.29	0.12	0.71	0.0071	-1.2	7.2	ENSG00000023892.10	chr6	gene	protein_coding	DEF6
185	0.004	29	7	22	57.6171	43.5292	0.3	0.13	0.71	0.0061	-1.2	7.5	ENSG00000087269.14	chr4	gene	protein_coding	NOP14
186	0.004	29	9	20	56.6372	42.8553	0.33	0.15	0.72	0.0057	-1.1	7.6	ENSG00000100271.15	chr22	gene	protein_coding	TTLL1
187	0.004	29	20	9	44.1281	55.138	3	1.4	6.6	0.0066	1.1	7.4	ENSG00000107821.13	chr10	gene	protein_coding	KAZALD1
188	0.004	29	9	20	61.5701	38.8852	0.33	0.15	0.73	0.0062	-1.1	7.5	ENSG00000118564.13	chr4	gene	protein_coding	FBXL5
189	0.004	29	7	22	56.0115	44.8273	0.31	0.13	0.72	0.0067	-1.2	7.4	ENSG00000122694.14	chr9	gene	protein_coding	GLIPR2
190	0.004	29	9	20	56.2087	42.979	0.33	0.15	0.73	0.006	-1.1	7.6	ENSG00000122786.18	chr7	gene	protein_coding	CALD1
191	0.004	29	22	7	45.9808	54.1547	3.3	1.4	7.7	0.007	1.2	7.3	ENSG00000138381.8	chr2	gene	protein_coding	ASNSD1
192	0.004	29	6	23	52.1009	47.9891	0.29	0.12	0.71	0.0066	-1.2	7.4	ENSG00000140464.18	chr15	gene	protein_coding	PML
193	0.004	29	8	21	54.7859	44.7507	0.31	0.14	0.71	0.0056	-1.2	7.7	ENSG00000145990.9	chr6	gene	protein_coding	GFOD1
194	0.004	29	5	24	52.7781	47.7618	0.27	0.1	0.71	0.0079	-1.3	7	ENSG00000150636.14	chr18	gene	protein_coding	CCDC102B
195	0.004	29	20	9	44.0847	54.9319	3	1.4	6.6	0.0059	1.1	7.6	ENSG00000150787.6	chr11	gene	protein_coding	PTS
196	0.004	29	18	11	44.7947	53.1824	2.9	1.4	6.1	0.006	1.1	7.5	ENSG00000152256.12	chr2	gene	protein_coding	PDK1
197	0.004	29	5	24	52.0297	48.1297	0.26	0.1	0.69	0.0066	-1.3	7.4	ENSG00000153551.12	chr3	gene	protein_coding	CMTM7
198	0.004	29	20	9	44.0404	55.4797	3	1.4	6.7	0.006	1.1	7.5	ENSG00000156113.19	chr10	gene	protein_coding	KCNMA1
199	0.004	29	9	20	58.3617	41.0897	0.32	0.14	0.73	0.0064	-1.1	7.4	ENSG00000157045.7	chr16	gene	protein_coding	NTAN1
200	0.004	29	7	22	56.6401	44.0513	0.3	0.13	0.71	0.0061	-1.2	7.5	ENSG00000159840.14	chr7	gene	protein_coding	ZYX
201	0.004	29	11	18	57.1189	40.368	0.34	0.16	0.73	0.0057	-1.1	7.6	ENSG00000164176.11	chr5	gene	protein_coding	EDIL3
202	0.004	29	19	10	45.3416	53.123	2.9	1.4	6.3	0.0057	1.1	7.6	ENSG00000166321.12	chr10	gene	protein_coding	NUDT13
203	0.004	29	5	24	57.514	44.9493	0.26	0.099	0.7	0.0073	-1.3	7.2	ENSG00000167914.9	chr17	gene	protein_coding	GSDMA
204	0.004	29	9	20	56.653	42.5022	0.33	0.15	0.74	0.0067	-1.1	7.4	ENSG00000167981.5	chr16	gene	protein_coding	ZNF597
205	0.004	29	17	12	40.225	56.2289	2.8	1.3	5.9	0.0062	1	7.5	ENSG00000173227.12	chr11	gene	protein_coding	SYT12
206	0.004	29	19	10	45.2448	53.1941	2.9	1.4	6.4	0.006	1.1	7.6	ENSG00000180773.13	chr11	gene	protein_coding	SLC36A4
207	0.004	29	10	19	30.7412	54.9549	3	1.4	6.6	0.0061	1.1	7.5	ENSG00000181085.13	chr8	gene	protein_coding	MAPK15
208	0.004	29	9	20	61.6005	38.8569	0.32	0.14	0.71	0.0054	-1.1	7.7	ENSG00000181610.11	chr17	gene	protein_coding	MRPS23
209	0.004	29	11	18	57.71	40.0778	0.35	0.16	0.74	0.0063	-1.1	7.5	ENSG00000183580.9	chr5	gene	protein_coding	FBXL7
210	0.004	29	6	23	56.285	45.0829	0.29	0.12	0.72	0.0074	-1.2	7.2	ENSG00000186088.14	chr7	gene	protein_coding	GSAP
211	0.004	29	19	10	42.0473	56.1175	3.1	1.4	6.8	0.0059	1.1	7.6	ENSG00000196369.9	chr1	gene	protein_coding	SRGAP2B
212	0.004	29	21	8	41.3964	59.7715	3.2	1.4	7.2	0.0059	1.2	7.6	ENSG00000197283.11	chr6	gene	protein_coding	SYNGAP1
213	0.004	29	6	23	51.8388	48.2768	0.29	0.12	0.72	0.0073	-1.2	7.2	ENSG00000203747.8	chr1	gene	protein_coding	FCGR3A
214	0.004	29	19	10	39.9869	58.5744	2.9	1.4	6.4	0.0063	1.1	7.4	ENSG00000203880.10	chr20	gene	protein_coding	PCMTD2
215	0.004	29	9	20	50.7301	48.7625	0.33	0.15	0.74	0.0066	-1.1	7.4	ENSG00000204257.13	chr6	gene	protein_coding	HLA-DMA
216	0.005	29	21	8	48.1564	51.3843	3.1	1.4	6.9	0.007	1.1	7.3	ENSG00000017483.13	chrX	gene	protein_coding	SLC38A5
217	0.005	29	9	20	50.9301	48.5267	0.34	0.15	0.75	0.0076	-1.1	7.1	ENSG00000054983.15	chr14	gene	protein_coding	GALC
218	0.005	29	20	9	42.5549	56.9306	2.9	1.3	6.4	0.0079	1.1	7	ENSG00000060339.12	chr10	gene	protein_coding	CCAR1
219	0.005	29	18	11	40.2037	57.2455	2.8	1.3	6.1	0.0068	1	7.3	ENSG00000064201.14	chr11	gene	protein_coding	TSPAN32
220	0.005	29	9	20	57.4499	42.382	0.34	0.15	0.75	0.0072	-1.1	7.2	ENSG00000087274.15	chr4	gene	protein_coding	ADD1
221	0.005	29	11	18	59.7159	38.1639	0.35	0.16	0.75	0.0075	-1.1	7.2	ENSG00000095321.15	chr9	gene	protein_coding	CRAT
222	0.005	29	19	10	43.1629	55.4776	2.9	1.3	6.2	0.0069	1.1	7.3	ENSG00000104549.10	chr8	gene	protein_coding	SQLE
223	0.005	29	20	9	40.539	58.8996	3	1.3	6.6	0.0078	1.1	7.1	ENSG00000107719.8	chr10	gene	protein_coding	PALD1
224	0.005	29	22	7	46.1345	54.3947	3.2	1.4	7.5	0.0081	1.2	7	ENSG00000109472.12	chr4	gene	protein_coding	CPE
225	0.005	29	9	20	57.3912	42.4393	0.34	0.15	0.74	0.0069	-1.1	7.3	ENSG00000110756.16	chr11	gene	protein_coding	HPS5
226	0.005	29	8	21	53.6777	46.2395	0.33	0.14	0.74	0.0075	-1.1	7.2	ENSG00000111224.12	chr12	gene	protein_coding	PARP11
227	0.005	29	10	19	51.346	47.8571	0.35	0.16	0.75	0.0071	-1.1	7.3	ENSG00000112139.13	chr6	gene	protein_coding	MDGA1
228	0.005	29	11	18	60.0675	38.3072	0.35	0.16	0.75	0.0067	-1	7.3	ENSG00000116688.15	chr1	gene	protein_coding	MFN2
229	0.005	29	7	22	55.7991	44.5191	0.31	0.13	0.73	0.0074	-1.2	7.2	ENSG00000131467.9	chr17	gene	protein_coding	PSME3
230	0.005	29	19	10	40.1667	58.4145	2.9	1.3	6.2	0.0071	1.1	7.2	ENSG00000144504.14	chr2	gene	protein_coding	ANKMY1
231	0.005	29	18	11	42.8179	55.2304	2.8	1.3	6	0.0069	1	7.3	ENSG00000146426.16	chr6	gene	protein_coding	TIAM2
232	0.005	29	9	20	53.9238	45.4311	0.34	0.15	0.74	0.007	-1.1	7.3	ENSG00000167333.11	chr11	gene	protein_coding	TRIM68
233	0.005	29	4	25	62.1082	43.4676	0.25	0.086	0.72	0.01	-1.4	6.6	ENSG00000170370.11	chr10	gene	protein_coding	EMX2
234	0.005	29	20	9	42.4797	56.3585	3	1.4	6.6	0.0069	1.1	7.3	ENSG00000172071.10	chr2	gene	protein_coding	EIF2AK3
235	0.005	29	7	22	53.7276	46.3604	0.31	0.13	0.73	0.0074	-1.2	7.2	ENSG00000173369.14	chr1	gene	protein_coding	C1QB
236	0.005	29	8	21	54.8156	45.1792	0.33	0.15	0.74	0.0075	-1.1	7.2	ENSG00000173535.12	chr8	gene	protein_coding	TNFRSF10C
237	0.005	29	7	22	54.5621	45.6186	0.31	0.13	0.74	0.0077	-1.2	7.1	ENSG00000177105.9	chr11	gene	protein_coding	RHOG
238	0.005	29	7	22	54.1717	46.3149	0.32	0.14	0.75	0.0084	-1.1	6.9	ENSG00000177409.10	chr7	gene	protein_coding	SAMD9L
239	0.005	29	18	11	44.8939	53.2808	2.8	1.3	6	0.0068	1	7.3	ENSG00000179071.4	chr11	gene	protein_coding	CCDC89
240	0.005	29	6	23	58.6103	43.6793	0.29	0.12	0.73	0.0081	-1.2	7	ENSG00000180340.6	chr17	gene	protein_coding	FZD2
241	0.005	29	9	20	54.958	44.3212	0.34	0.15	0.75	0.0075	-1.1	7.2	ENSG00000186577.10	chr6	gene	protein_coding	C6orf1
242	0.005	29	19	10	42.7223	55.8512	2.9	1.3	6.2	0.007	1.1	7.3	ENSG00000188735.11	chr12	gene	protein_coding	TMEM120B
243	0.005	29	15	14	41.3291	54.0019	2.7	1.3	5.7	0.0072	1	7.2	ENSG00000188916.7	chr10	gene	protein_coding	FAM196A
244	0.005	29	8	21	56.4061	43.9795	0.33	0.14	0.75	0.008	-1.1	7	ENSG00000196588.13	chr22	gene	protein_coding	MKL1
245	0.005	29	10	19	54.8434	43.911	0.35	0.16	0.75	0.0072	-1.1	7.2	ENSG00000197093.9	chr7	gene	protein_coding	GAL3ST4
246	0.005	29	8	21	55.1067	45.1346	0.33	0.14	0.75	0.0078	-1.1	7.1	ENSG00000197548.11	chr3	gene	protein_coding	ATG7
247	0.005	29	9	20	54.1262	45.2139	0.34	0.16	0.76	0.008	-1.1	7	ENSG00000241839.8	chr15	gene	protein_coding	PLEKHO2
248	0.005	29	6	23	59.5659	43.3349	0.3	0.12	0.74	0.0087	-1.2	6.9	ENSG00000273820.1	chrX	gene	protein_coding	USP27X
249	0.006	29	8	21	54.2309	45.5262	0.34	0.15	0.76	0.0092	-1.1	6.8	ENSG00000010610.8	chr12	gene	protein_coding	CD4
250	0.006	29	18	11	44.6562	53.6265	2.8	1.3	5.8	0.0083	1	7	ENSG00000023171.13	chr11	gene	protein_coding	GRAMD1B
251	0.006	29	18	11	49.4814	50.058	2.7	1.3	5.8	0.0089	1	6.8	ENSG00000036448.8	chr8	gene	protein_coding	MYOM2
252	0.006	29	11	18	60.0602	38.8457	0.36	0.17	0.77	0.0088	-1	6.8	ENSG00000041357.14	chr15	gene	protein_coding	PSMA4
253	0.006	29	20	9	43.6399	55.8709	2.9	1.3	6.3	0.009	1.1	6.8	ENSG00000055950.15	chr10	gene	protein_coding	MRPL43
254	0.006	29	8	21	51.6563	47.9548	0.33	0.15	0.75	0.0083	-1.1	7	ENSG00000061273.16	chr12	gene	protein_coding	HDAC7
255	0.006	29	19	10	41.6723	57.0762	2.8	1.3	6.2	0.0079	1	7.1	ENSG00000061938.15	chr3	gene	protein_coding	TNK2
256	0.006	29	20	9	41.66	57.8047	3	1.3	6.8	0.0091	1.1	6.8	ENSG00000077458.11	chr11	gene	protein_coding	FAM76B
257	0.006	29	18	11	46.4011	52.0017	2.7	1.3	5.8	0.0089	1	6.8	ENSG00000100490.8	chr14	gene	protein_coding	CDKL1
258	0.006	29	20	9	44.4049	55.1236	2.9	1.3	6.3	0.0087	1.1	6.9	ENSG00000101546.11	chr18	gene	protein_coding	RBFA
259	0.006	29	8	21	51.7449	47.8641	0.34	0.15	0.76	0.0092	-1.1	6.8	ENSG00000115271.9	chr2	gene	protein_coding	GCA
260	0.006	29	7	22	50.5268	49.1755	0.32	0.14	0.75	0.0089	-1.1	6.8	ENSG00000124491.14	chr6	gene	protein_coding	F13A1
261	0.006	29	7	22	56.9242	44.3568	0.32	0.13	0.75	0.0088	-1.1	6.9	ENSG00000129009.11	chr15	gene	protein_coding	ISLR
262	0.006	29	17	12	38.8701	57.8776	2.8	1.3	5.8	0.0078	1	7.1	ENSG00000149743.12	chr11	gene	protein_coding	TRPT1
263	0.006	29	20	9	45.2609	53.8864	3	1.3	6.8	0.0088	1.1	6.9	ENSG00000152558.13	chr11	gene	protein_coding	TMEM123
264	0.006	29	17	12	50.2521	49.6074	2.7	1.3	5.7	0.0087	0.99	6.9	ENSG00000157782.8	chr12	gene	protein_coding	CABP1
265	0.006	29	17	12	43.7985	53.8466	2.7	1.3	5.6	0.0089	0.99	6.8	ENSG00000166415.13	chr15	gene	protein_coding	WDR72
266	0.006	29	8	21	60.5516	41.1567	0.33	0.15	0.76	0.0088	-1.1	6.9	ENSG00000167554.13	chr19	gene	protein_coding	ZNF610
267	0.006	29	19	10	49.5517	50.0202	2.8	1.3	6.1	0.0081	1	7	ENSG00000167941.2	chr17	gene	protein_coding	SOST
268	0.006	29	20	9	42.4424	57.3881	2.9	1.3	6.4	0.0088	1.1	6.9	ENSG00000169228.12	chr5	gene	protein_coding	RAB24
269	0.006	29	18	11	37.2517	61.0057	2.8	1.3	6.1	0.0077	1	7.1	ENSG00000169696.14	chr17	gene	protein_coding	ASPSCR1
270	0.006	29	10	19	53.6269	45.1279	0.35	0.16	0.77	0.0083	-1	7	ENSG00000171860.4	chr12	gene	protein_coding	C3AR1
271	0.006	29	7	22	53.3941	46.6569	0.32	0.14	0.75	0.0088	-1.1	6.8	ENSG00000176401.5	chr19	gene	protein_coding	EID2B
272	0.006	29	18	11	46.4955	52.0486	2.8	1.3	5.9	0.0084	1	6.9	ENSG00000178055.11	chr3	gene	protein_coding	PRSS42
273	0.006	29	9	20	57.4609	42.012	0.35	0.16	0.76	0.0084	-1.1	7	ENSG00000178567.7	chr3	gene	protein_coding	EPM2AIP1
274	0.006	29	15	14	37.6443	56.8213	2.7	1.3	5.7	0.0079	1	7	ENSG00000179564.3	chr3	gene	protein_coding	LSMEM2
275	0.006	29	11	18	41.6472	52.025	2.8	1.3	5.8	0.0082	1	7	ENSG00000180815.13	chrX	gene	protein_coding	MAP3K15
276	0.006	29	9	20	57.5273	42.3064	0.35	0.16	0.77	0.0088	-1.1	6.9	ENSG00000181830.8	chr11	gene	protein_coding	SLC35C1
277	0.006	29	14	15	38.8053	54.9583	2.7	1.3	5.7	0.0086	1	6.9	ENSG00000184307.12	chr3	gene	protein_coding	ZDHHC23
278	0.006	29	6	23	51.4763	48.6158	0.3	0.12	0.75	0.0097	-1.2	6.7	ENSG00000185811.15	chr7	gene	protein_coding	IKZF1
279	0.006	29	20	9	43.7726	55.2093	2.9	1.3	6.3	0.0089	1.1	6.8	ENSG00000188211.7	chr11	gene	protein_coding	NCR3LG1
280	0.006	29	5	24	52.0302	48.4294	0.28	0.11	0.73	0.0094	-1.3	6.8	ENSG00000198851.8	chr11	gene	protein_coding	CD3E
281	0.006	29	18	11	41.1112	56.546	2.8	1.3	5.9	0.0086	1	6.9	ENSG00000233927.4	chr19	gene	protein_coding	RPS28
282	0.006	29	14	15	37.4569	55.904	2.7	1.3	5.7	0.0087	1	6.9	ENSG00000240204.2	chr7	gene	protein_coding	SMKR1
283	0.006	29	23	6	46.24	54.9521	3.3	1.3	8.3	0.0097	1.2	6.7	ENSG00000272398.4	chr6	gene	protein_coding	CD24
284	0.007	29	9	20	51.9691	47.4178	0.35	0.16	0.77	0.0094	-1	6.7	ENSG00000019582.13	chr5	gene	protein_coding	CD74
285	0.007	29	9	20	67.4546	36.2396	0.35	0.16	0.78	0.01	-1.1	6.6	ENSG00000041353.8	chr18	gene	protein_coding	RAB27B
286	0.007	29	19	10	43.0626	55.5626	2.8	1.3	6	0.0093	1	6.8	ENSG00000069535.13	chrX	gene	protein_coding	MAOB
287	0.007	29	9	20	58.5552	41.3024	0.35	0.16	0.78	0.0097	-1	6.7	ENSG00000088756.11	chr18	gene	protein_coding	ARHGAP28
288	0.007	29	6	23	56.6148	45.3024	0.31	0.12	0.76	0.011	-1.2	6.5	ENSG00000089847.11	chr19	gene	protein_coding	ANKRD24
289	0.007	29	7	22	56.2631	44.6239	0.33	0.14	0.77	0.011	-1.1	6.5	ENSG00000091073.18	chr7	gene	protein_coding	DTX2
290	0.007	29	9	20	62.3629	39.6922	0.35	0.16	0.77	0.0093	-1.1	6.8	ENSG00000094841.12	chrX	gene	protein_coding	UPRT
291	0.007	29	8	21	56.1112	44.2417	0.33	0.14	0.77	0.01	-1.1	6.6	ENSG00000100280.15	chr22	gene	protein_coding	AP1B1
292	0.007	29	20	9	44.9971	54.5452	2.8	1.3	6.2	0.01	1	6.6	ENSG00000100678.17	chr14	gene	protein_coding	SLC8A3
293	0.007	29	8	21	55.1385	44.8783	0.34	0.15	0.77	0.0098	-1.1	6.7	ENSG00000104142.9	chr15	gene	protein_coding	VPS18
294	0.007	29	7	22	50.0265	49.6503	0.33	0.14	0.77	0.01	-1.1	6.6	ENSG00000104894.10	chr19	gene	protein_coding	CD37
295	0.007	29	18	11	47.6704	51.1961	2.7	1.3	5.8	0.0094	1	6.7	ENSG00000108370.14	chr17	gene	protein_coding	RGS9
296	0.007	29	8	21	57.2217	43.2546	0.34	0.15	0.77	0.01	-1.1	6.6	ENSG00000108774.13	chr17	gene	protein_coding	RAB5C
297	0.007	29	5	24	49.5993	49.9794	0.29	0.11	0.75	0.011	-1.2	6.4	ENSG00000110427.13	chr11	gene	protein_coding	KIAA1549L
298	0.007	29	7	22	56.7226	44.5122	0.33	0.14	0.76	0.01	-1.1	6.6	ENSG00000112379.8	chr6	gene	protein_coding	KIAA1244
299	0.007	29	19	10	46.0492	52.7396	2.8	1.3	6	0.0092	1	6.8	ENSG00000115657.11	chr2	gene	protein_coding	ABCB6
300	0.007	29	11	18	59.439	39.5124	0.36	0.17	0.78	0.0091	-1	6.8	ENSG00000117682.15	chr1	gene	protein_coding	DHDDS
301	0.007	29	10	19	54.8355	43.9202	0.36	0.17	0.78	0.0093	-1	6.8	ENSG00000118640.9	chr2	gene	protein_coding	VAMP8
302	0.007	29	21	8	47.2	52.3936	2.9	1.3	6.6	0.01	1.1	6.6	ENSG00000123485.10	chr2	gene	protein_coding	HJURP
303	0.007	29	11	18	60.2486	38.1035	0.37	0.17	0.79	0.01	-1	6.6	ENSG00000125818.16	chr20	gene	protein_coding	PSMF1
304	0.007	29	19	10	39.357	60.0541	2.8	1.3	6.1	0.0092	1	6.8	ENSG00000126790.10	chr14	gene	protein_coding	L3HYPDH
305	0.007	29	12	17	39.8201	53.3219	2.7	1.3	5.6	0.0092	0.98	6.8	ENSG00000137674.3	chr11	gene	protein_coding	MMP20
306	0.007	29	15	14	38.841	55.8199	2.6	1.3	5.5	0.0099	0.97	6.7	ENSG00000139800.8	chr13	gene	protein_coding	ZIC5
307	0.007	29	7	22	60.3407	42.1032	0.33	0.14	0.77	0.011	-1.1	6.5	ENSG00000141040.13	chr17	gene	protein_coding	ZNF287
308	0.007	29	9	20	58.0608	41.7853	0.35	0.16	0.77	0.0092	-1.1	6.8	ENSG00000144036.13	chr2	gene	protein_coding	EXOC6B
309	0.007	29	8	21	51.8923	47.9032	0.34	0.15	0.78	0.011	-1.1	6.6	ENSG00000144959.8	chr3	gene	protein_coding	NCEH1
310	0.007	29	10	19	56.3047	42.1874	0.36	0.17	0.78	0.0092	-1	6.8	ENSG00000146112.10	chr6	gene	protein_coding	PPP1R18
311	0.007	29	3	26	52.4187	48.6854	0.22	0.067	0.74	0.014	-1.5	6	ENSG00000153563.14	chr2	gene	protein_coding	CD8A
312	0.007	29	5	24	55.305	46.52	0.29	0.11	0.76	0.012	-1.2	6.3	ENSG00000153714.5	chr9	gene	protein_coding	LURAP1L
313	0.007	29	8	21	50.4964	49.1738	0.34	0.15	0.77	0.0095	-1.1	6.7	ENSG00000154589.5	chr8	gene	protein_coding	LY96
314	0.007	29	8	21	57.2406	43.2378	0.34	0.15	0.77	0.0098	-1.1	6.7	ENSG00000155275.17	chr4	gene	protein_coding	TRMT44
315	0.007	29	20	9	42.7739	56.3999	2.8	1.3	6.2	0.01	1	6.6	ENSG00000158292.6	chr1	gene	protein_coding	GPR153
316	0.007	29	6	23	49.8071	49.8429	0.31	0.13	0.76	0.011	-1.2	6.5	ENSG00000159189.10	chr1	gene	protein_coding	C1QC
317	0.007	29	10	19	61.9371	38.5433	0.36	0.16	0.78	0.0098	-1	6.7	ENSG00000162517.11	chr1	gene	protein_coding	PEF1
318	0.007	29	18	11	44.4968	54.1372	2.7	1.3	5.8	0.0095	1	6.7	ENSG00000164050.11	chr3	gene	protein_coding	PLXNB1
319	0.007	29	21	8	43.0684	57.4312	2.9	1.3	6.7	0.011	1.1	6.5	ENSG00000169251.11	chr3	gene	protein_coding	NMD3
320	0.007	29	8	21	53.4643	46.275	0.34	0.15	0.78	0.01	-1.1	6.6	ENSG00000170876.7	chr3	gene	protein_coding	TMEM43
321	0.007	29	19	10	51.1715	48.8398	2.7	1.3	5.9	0.01	1	6.6	ENSG00000176171.10	chr10	gene	protein_coding	BNIP3
322	0.007	29	20	9	44.6899	54.6145	2.8	1.3	6.3	0.0093	1	6.8	ENSG00000185347.16	chr14	gene	protein_coding	C14orf80
323	0.007	29	8	21	56.0243	44.5734	0.34	0.15	0.78	0.011	-1.1	6.5	ENSG00000205744.8	chr19	gene	protein_coding	DENND1C
324	0.007	29	16	13	37.843	57.8169	2.6	1.3	5.5	0.0098	0.97	6.7	ENSG00000211452.9	chr1	gene	protein_coding	DIO1
325	0.007	29	7	22	59.1561	42.9735	0.33	0.14	0.77	0.011	-1.1	6.5	ENSG00000221926.10	chr17	gene	protein_coding	TRIM16
326	0.007	29	16	13	35.9993	59.046	2.7	1.3	5.7	0.0099	0.99	6.7	ENSG00000250506.5	chr17	gene	protein_coding	CDK3
327	0.008	29	9	20	55.5905	44.4571	0.36	0.16	0.79	0.011	-1	6.5	ENSG00000005893.14	chrX	gene	protein_coding	LAMP2
328	0.008	29	6	23	52.5158	47.8521	0.32	0.13	0.78	0.012	-1.2	6.3	ENSG00000018280.15	chr2	gene	protein_coding	SLC11A1
329	0.008	29	7	22	47.9837	51.4661	0.33	0.14	0.79	0.012	-1.1	6.3	ENSG00000028277.19	chr19	gene	protein_coding	POU2F2
330	0.008	29	8	21	56.2243	43.8665	0.35	0.15	0.79	0.011	-1.1	6.4	ENSG00000092068.17	chr14	gene	protein_coding	SLC7A8
331	0.008	29	15	14	39.9329	55.2243	2.6	1.2	5.4	0.011	0.95	6.5	ENSG00000100473.14	chr14	gene	protein_coding	COCH
332	0.008	29	18	11	41.0484	57.2703	2.7	1.3	5.7	0.01	0.99	6.6	ENSG00000101333.15	chr20	gene	protein_coding	PLCB4
333	0.008	29	23	6	51.465	47.8957	3.1	1.3	7.7	0.013	1.1	6.2	ENSG00000106268.14	chr7	gene	protein_coding	NUDT1
334	0.008	29	19	10	39.6975	59.2665	2.8	1.3	6	0.01	1	6.6	ENSG00000107331.15	chr9	gene	protein_coding	ABCA2
335	0.008	29	7	22	56.3005	45.0715	0.33	0.14	0.78	0.011	-1.1	6.4	ENSG00000109943.7	chr11	gene	protein_coding	CRTAM
336	0.008	29	8	21	53.1191	46.76	0.35	0.15	0.79	0.012	-1.1	6.4	ENSG00000111802.12	chr6	gene	protein_coding	TDP2
337	0.008	29	10	19	60.9317	38.9812	0.36	0.17	0.79	0.01	-1	6.6	ENSG00000120509.9	chrX	gene	protein_coding	PDZD11
338	0.008	29	21	8	49.9253	49.7316	2.9	1.3	6.5	0.011	1.1	6.4	ENSG00000122884.11	chr10	gene	protein_coding	P4HA1
339	0.008	29	10	19	56.8382	42.3035	0.36	0.17	0.79	0.01	-1	6.6	ENSG00000123338.11	chr12	gene	protein_coding	NCKAP1L
340	0.008	29	7	22	60.8763	42.093	0.33	0.14	0.77	0.011	-1.1	6.5	ENSG00000125848.9	chr20	gene	protein_coding	FLRT3
341	0.008	29	10	19	58.6253	40.8198	0.35	0.16	0.78	0.011	-1	6.5	ENSG00000129038.14	chr15	gene	protein_coding	LOXL1
342	0.008	29	20	9	44.3244	55.2023	2.8	1.3	6.2	0.011	1	6.5	ENSG00000135919.11	chr2	gene	protein_coding	SERPINE2
343	0.008	29	8	21	55.0295	45.2032	0.35	0.15	0.79	0.012	-1.1	6.4	ENSG00000147168.11	chrX	gene	protein_coding	IL2RG
344	0.008	29	7	22	51.7818	48.1703	0.33	0.14	0.78	0.012	-1.1	6.4	ENSG00000149050.8	chr11	gene	protein_coding	ZNF214
345	0.008	29	13	16	34.696	56.8712	2.7	1.3	5.6	0.011	0.98	6.5	ENSG00000154479.11	chr2	gene	protein_coding	CCDC173
346	0.008	29	20	9	42.3828	57.0987	2.8	1.3	6.2	0.011	1	6.5	ENSG00000160752.13	chr1	gene	protein_coding	FDPS
347	0.008	29	10	19	60.5766	39.3281	0.37	0.17	0.8	0.011	-1	6.4	ENSG00000166260.9	chr17	gene	protein_coding	COX11
348	0.008	29	15	14	37.0209	56.8127	2.7	1.3	5.8	0.01	0.99	6.6	ENSG00000168060.13	chr11	gene	protein_coding	NAALADL1
349	0.008	29	19	10	42.273	56.8666	2.7	1.3	5.9	0.01	1	6.6	ENSG00000169436.15	chr8	gene	protein_coding	COL22A1
350	0.008	29	7	22	50.7937	49.0081	0.33	0.14	0.78	0.012	-1.1	6.3	ENSG00000170791.16	chr8	gene	protein_coding	CHCHD7
351	0.008	29	9	20	54.6854	45.0822	0.36	0.16	0.79	0.011	-1	6.5	ENSG00000171451.13	chr18	gene	protein_coding	DSEL
352	0.008	29	3	26	48.0843	50.6836	0.23	0.069	0.76	0.016	-1.5	5.8	ENSG00000172215.5	chr3	gene	protein_coding	CXCR6
353	0.008	29	23	6	47.9714	52.4786	3.2	1.3	7.9	0.012	1.2	6.4	ENSG00000172638.11	chr11	gene	protein_coding	EFEMP2
354	0.008	29	9	20	59.041	41.6374	0.36	0.16	0.79	0.011	-1	6.5	ENSG00000176903.4	chr14	gene	protein_coding	PNMA1
355	0.008	29	10	19	57.7253	41.7413	0.37	0.17	0.79	0.011	-1	6.5	ENSG00000177058.10	chr5	gene	protein_coding	SLC38A9
356	0.008	29	9	20	55.3949	44.3892	0.36	0.16	0.8	0.012	-1	6.4	ENSG00000177963.11	chr11	gene	protein_coding	RIC8A
357	0.008	29	7	22	56.4172	44.7477	0.33	0.14	0.78	0.011	-1.1	6.5	ENSG00000182093.13	chr21	gene	protein_coding	WRB
358	0.008	29	9	20	55.6279	43.8886	0.36	0.16	0.79	0.011	-1	6.4	ENSG00000185252.16	chr22	gene	protein_coding	ZNF74
359	0.008	29	17	12	40.1412	56.6077	2.6	1.3	5.5	0.011	0.97	6.5	ENSG00000186918.12	chr8	gene	protein_coding	ZNF395
360	0.008	29	18	11	40.4158	57.4366	2.7	1.3	5.7	0.011	0.98	6.5	ENSG00000188739.13	chr1	gene	protein_coding	RBM34
361	0.008	29	18	11	38.3679	60.0135	2.7	1.3	5.7	0.011	0.99	6.5	ENSG00000204922.4	chr11	gene	protein_coding	UQCC3
362	0.008	29	10	19	57.897	41.1672	0.36	0.17	0.79	0.01	-1	6.6	ENSG00000234127.7	chr6	gene	protein_coding	TRIM26
363	0.008	29	7	22	54.4201	46.2871	0.33	0.14	0.78	0.012	-1.1	6.4	ENSG00000271503.4	chr17	gene	protein_coding	CCL5
364	0.009	29	8	21	51.3326	48.357	0.35	0.16	0.79	0.012	-1	6.3	ENSG00000010327.9	chr3	gene	protein_coding	STAB1
365	0.009	29	10	19	54.4184	44.4122	0.38	0.17	0.81	0.012	-0.98	6.3	ENSG00000010539.10	chr16	gene	protein_coding	ZNF200
366	0.009	29	8	21	53.4557	46.4464	0.35	0.16	0.8	0.012	-1	6.3	ENSG00000024422.10	chr19	gene	protein_coding	EHD2
367	0.009	29	20	9	43.8139	55.9839	2.8	1.3	6.1	0.012	1	6.3	ENSG00000054967.11	chr11	gene	protein_coding	RELT
368	0.009	29	18	11	47.8508	51.2109	2.6	1.2	5.6	0.012	0.97	6.4	ENSG00000055163.17	chr5	gene	protein_coding	CYFIP2
369	0.009	29	11	18	59.1972	39.2862	0.37	0.17	0.8	0.012	-1	6.3	ENSG00000060558.3	chr19	gene	protein_coding	GNA15
370	0.009	29	8	21	53.3179	46.5748	0.35	0.16	0.8	0.013	-1	6.2	ENSG00000068097.13	chr17	gene	protein_coding	HEATR6
371	0.009	29	20	9	39.7651	61.6956	2.8	1.2	6.1	0.013	1	6.2	ENSG00000073792.14	chr3	gene	protein_coding	IGF2BP2
372	0.009	29	9	20	52.5813	46.8719	0.37	0.17	0.81	0.013	-1	6.2	ENSG00000085117.10	chr11	gene	protein_coding	CD82
373	0.009	29	9	20	57.7769	42.0627	0.36	0.16	0.8	0.012	-1	6.4	ENSG00000090013.8	chr19	gene	protein_coding	BLVRB
374	0.009	29	10	19	57.0116	42.472	0.37	0.17	0.8	0.012	-0.99	6.4	ENSG00000103642.10	chr15	gene	protein_coding	LACTB
375	0.009	29	19	10	47.6396	51.6822	2.7	1.2	5.8	0.012	0.99	6.4	ENSG00000104447.10	chr8	gene	protein_coding	TRPS1
376	0.009	29	12	17	47.1347	50.6025	2.6	1.2	5.4	0.012	0.95	6.3	ENSG00000104537.15	chr8	gene	protein_coding	ANXA13
377	0.009	29	14	15	38.8134	55.2377	2.6	1.2	5.3	0.012	0.94	6.3	ENSG00000106302.8	chr7	gene	protein_coding	HYAL4
378	0.009	29	7	22	52.2747	47.8486	0.34	0.14	0.79	0.013	-1.1	6.2	ENSG00000106952.6	chr9	gene	protein_coding	TNFSF8
379	0.009	29	7	22	49.3694	50.2344	0.34	0.14	0.79	0.012	-1.1	6.3	ENSG00000111348.7	chr12	gene	protein_coding	ARHGDIB
380	0.009	29	19	10	40.8026	58.2368	2.8	1.2	6.2	0.012	1	6.3	ENSG00000111961.15	chr6	gene	protein_coding	SASH1
381	0.009	29	7	22	62.9123	41.104	0.32	0.13	0.78	0.013	-1.2	6.2	ENSG00000113211.5	chr5	gene	protein_coding	PCDHB6
382	0.009	29	21	8	44.4702	55.8541	2.8	1.3	6.5	0.013	1	6.2	ENSG00000118181.9	chr11	gene	protein_coding	RPS25
383	0.009	29	11	18	62.4228	36.932	0.37	0.18	0.8	0.011	-0.98	6.4	ENSG00000119383.18	chr9	gene	protein_coding	PPP2R4
384	0.009	29	7	22	53.8296	46.7422	0.34	0.14	0.79	0.012	-1.1	6.2	ENSG00000135047.13	chr9	gene	protein_coding	CTSL
385	0.009	29	8	21	52.7497	46.8354	0.35	0.16	0.79	0.012	-1	6.3	ENSG00000142039.3	chr19	gene	protein_coding	CCDC97
386	0.009	29	19	10	44.2711	54.3196	2.7	1.2	5.7	0.012	0.98	6.3	ENSG00000143321.17	chr1	gene	protein_coding	HDGF
387	0.009	29	19	10	43.0966	55.8102	2.7	1.2	5.9	0.012	0.99	6.4	ENSG00000151503.11	chr11	gene	protein_coding	NCAPD3
388	0.009	29	8	21	53.015	46.857	0.35	0.16	0.8	0.012	-1	6.2	ENSG00000163684.10	chr3	gene	protein_coding	RPP14
389	0.009	29	16	13	39.2785	56.5218	2.6	1.2	5.6	0.012	0.96	6.3	ENSG00000165548.9	chr14	gene	protein_coding	TMEM63C
390	0.009	29	9	20	63.5621	38.7226	0.36	0.16	0.8	0.012	-1	6.4	ENSG00000170348.7	chr14	gene	protein_coding	TMED10
391	0.009	29	9	20	51.5135	48.0178	0.36	0.16	0.81	0.013	-1	6.2	ENSG00000175348.9	chr11	gene	protein_coding	TMEM9B
392	0.009	29	21	8	43.1253	57.3671	2.9	1.3	6.5	0.012	1	6.3	ENSG00000181218.5	chr1	gene	protein_coding	HIST3H2A
393	0.009	29	10	19	55.4127	43.8332	0.37	0.17	0.8	0.012	-0.99	6.3	ENSG00000181381.12	chr4	gene	protein_coding	DDX60L
394	0.009	29	17	12	44.2117	53.3911	2.6	1.2	5.4	0.012	0.95	6.4	ENSG00000187642.8	chr1	gene	protein_coding	PERM1
395	0.009	29	19	10	46.7205	52.2222	2.7	1.2	5.8	0.012	0.99	6.4	ENSG00000187942.10	chr1	gene	protein_coding	LDLRAD2
396	0.009	29	19	10	39.1262	59.7989	2.7	1.2	5.9	0.012	0.99	6.3	ENSG00000205133.10	chr8	gene	protein_coding	TRIQK
397	0.009	29	8	21	55.9249	44.6576	0.35	0.15	0.8	0.013	-1	6.2	ENSG00000221867.7	chrX	gene	protein_coding	MAGEA3
398	0.009	29	19	10	40.22	58.7796	2.7	1.2	5.9	0.012	0.99	6.3	ENSG00000269343.5	chr19	gene	protein_coding	ZNF587B
399	0.01	29	10	19	60.4483	39.4534	0.37	0.17	0.81	0.013	-0.98	6.2	ENSG00000013561.16	chr5	gene	protein_coding	RNF14
400	0.01	29	5	24	50.3387	49.5028	0.3	0.12	0.79	0.015	-1.2	5.9	ENSG00000019991.14	chr7	gene	protein_coding	HGF
401	0.01	29	7	22	50.4106	49.3557	0.34	0.15	0.81	0.014	-1.1	6	ENSG00000026950.15	chr6	gene	protein_coding	BTN3A1
402	0.01	29	7	22	56.055	45.2519	0.34	0.15	0.81	0.014	-1.1	6	ENSG00000089127.11	chr12	gene	protein_coding	OAS1
403	0.01	29	17	12	44.0236	53.6965	2.6	1.2	5.4	0.013	0.94	6.1	ENSG00000095059.14	chr19	gene	protein_coding	DHPS
404	0.01	29	7	22	51.0098	48.8713	0.34	0.15	0.8	0.014	-1.1	6.1	ENSG00000102879.14	chr16	gene	protein_coding	CORO1A
405	0.01	29	8	21	59.3123	41.7857	0.35	0.16	0.81	0.014	-1	6	ENSG00000102897.8	chr16	gene	protein_coding	LYRM1
406	0.01	29	9	20	55.2664	43.9903	0.37	0.17	0.82	0.014	-0.99	6.1	ENSG00000114395.9	chr3	gene	protein_coding	CYB561D2
407	0.01	29	19	10	38.0405	61.3401	2.8	1.2	6.3	0.013	1	6.2	ENSG00000120458.8	chr11	gene	protein_coding	MSANTD2
408	0.01	29	9	20	59.3115	41.7864	0.37	0.17	0.81	0.014	-1	6.1	ENSG00000125703.13	chr1	gene	protein_coding	ATG4C
409	0.01	29	9	20	52.3951	47.1984	0.37	0.17	0.81	0.013	-1	6.1	ENSG00000130775.14	chr1	gene	protein_coding	THEMIS2
410	0.01	29	8	21	56.415	43.6888	0.36	0.16	0.81	0.013	-1	6.1	ENSG00000132591.10	chr17	gene	protein_coding	ERAL1
411	0.01	29	12	17	60.2966	37.479	0.39	0.18	0.82	0.013	-0.95	6.2	ENSG00000135211.5	chr7	gene	protein_coding	TMEM60
412	0.01	29	12	17	57.7952	39.9723	0.39	0.18	0.82	0.013	-0.95	6.2	ENSG00000138759.16	chr4	gene	protein_coding	FRAS1
413	0.01	29	7	22	54.7271	46.2275	0.34	0.15	0.81	0.014	-1.1	6	ENSG00000140030.5	chr14	gene	protein_coding	GPR65
414	0.01	29	8	21	48.9163	50.76	0.36	0.16	0.81	0.014	-1	6	ENSG00000157350.11	chr16	gene	protein_coding	ST3GAL2
415	0.01	29	12	17	61.5543	35.9955	0.38	0.17	0.81	0.013	-0.98	6.2	ENSG00000160563.12	chr9	gene	protein_coding	MED27
416	0.01	29	18	11	38.4846	59.9098	2.6	1.2	5.6	0.013	0.96	6.2	ENSG00000167280.15	chr17	gene	protein_coding	ENGASE
417	0.01	29	20	9	43.0362	57.4673	2.7	1.2	6	0.014	0.99	6.1	ENSG00000168061.12	chr11	gene	protein_coding	SAC3D1
418	0.01	29	9	20	53.4358	46.133	0.37	0.17	0.81	0.013	-1	6.2	ENSG00000168591.14	chr17	gene	protein_coding	TMUB2
419	0.01	29	6	23	55.1574	46.4448	0.32	0.13	0.8	0.014	-1.1	6	ENSG00000169442.7	chr1	gene	protein_coding	CD52
420	0.01	29	8	21	59.0489	42.3716	0.34	0.14	0.8	0.014	-1.1	6.1	ENSG00000170381.11	chr7	gene	protein_coding	SEMA3E
421	0.01	29	13	16	37.1121	55.4306	2.5	1.2	5.3	0.013	0.93	6.1	ENSG00000170967.4	chr11	gene	protein_coding	DDI1
422	0.01	29	19	10	40.6681	58.7736	2.7	1.2	5.7	0.013	0.97	6.1	ENSG00000171105.12	chr19	gene	protein_coding	INSR
423	0.01	29	21	8	43.2142	57.6275	2.8	1.2	6.3	0.014	1	6.1	ENSG00000173486.11	chr11	gene	protein_coding	FKBP2
424	0.01	29	21	8	44.6337	55.6701	2.8	1.2	6.4	0.013	1	6.1	ENSG00000175309.13	chr5	gene	protein_coding	PHYKPL
425	0.01	29	19	10	38.5497	60.8427	2.7	1.2	5.9	0.013	0.99	6.2	ENSG00000176720.4	chr2	gene	protein_coding	BOK
426	0.01	29	17	12	37.8488	59.0608	2.6	1.2	5.7	0.013	0.97	6.2	ENSG00000178498.14	chr12	gene	protein_coding	DTX3
427	0.01	29	6	23	52.473	47.9754	0.32	0.13	0.8	0.014	-1.1	6	ENSG00000180644.6	chr10	gene	protein_coding	PRF1
428	0.01	29	19	10	45.2083	53.7434	2.7	1.2	5.8	0.013	0.98	6.2	ENSG00000183943.5	chrX	gene	protein_coding	PRKX
429	0.01	29	19	10	41.8723	57.2399	2.7	1.2	5.8	0.013	0.98	6.2	ENSG00000197245.4	chr1	gene	protein_coding	FAM110D
430	0.01	29	16	13	40.1271	55.6841	2.6	1.2	5.5	0.013	0.95	6.1	ENSG00000235961.5	chrX	gene	protein_coding	PNMA6A
431	0.011	29	19	10	43.5836	55.3773	2.6	1.2	5.7	0.014	0.96	6	ENSG00000054277.11	chr1	gene	protein_coding	OPN3
432	0.011	29	8	21	50.7822	48.9786	0.36	0.16	0.82	0.015	-1	6	ENSG00000069424.13	chr1	gene	protein_coding	KCNAB2
433	0.011	29	7	22	50.6555	49.1252	0.35	0.15	0.81	0.015	-1.1	6	ENSG00000088827.11	chr20	gene	protein_coding	SIGLEC1
434	0.011	29	11	18	55.7029	43.2173	0.39	0.18	0.83	0.014	-0.95	6	ENSG00000103769.8	chr15	gene	protein_coding	RAB11A
435	0.011	29	5	24	50.9651	49.1404	0.31	0.12	0.8	0.016	-1.2	5.8	ENSG00000105419.16	chr19	gene	protein_coding	MEIS3
436	0.011	29	5	24	55.1746	46.5988	0.31	0.12	0.8	0.016	-1.2	5.8	ENSG00000105464.3	chr19	gene	protein_coding	GRIN2D
437	0.011	29	19	10	41.0029	58.0501	2.7	1.2	5.8	0.014	0.98	6.1	ENSG00000110583.11	chr11	gene	protein_coding	NAA40
438	0.011	29	19	10	45.4391	53.728	2.6	1.2	5.6	0.015	0.95	5.9	ENSG00000115339.12	chr2	gene	protein_coding	GALNT3
439	0.011	29	11	18	60.7255	38.1317	0.39	0.18	0.83	0.014	-0.95	6	ENSG00000120942.12	chr1	gene	protein_coding	UBIAD1
440	0.011	29	7	22	55.3489	45.5711	0.35	0.15	0.82	0.015	-1.1	5.9	ENSG00000124299.12	chr19	gene	protein_coding	PEPD
441	0.011	29	8	21	55.3744	44.8966	0.36	0.16	0.82	0.015	-1	6	ENSG00000142669.12	chr1	gene	protein_coding	SH3BGRL3
442	0.011	29	9	20	50.9445	48.6284	0.37	0.17	0.82	0.015	-0.98	6	ENSG00000147443.11	chr8	gene	protein_coding	DOK2
443	0.011	29	14	15	40.1414	54.3363	2.5	1.2	5.4	0.014	0.94	6	ENSG00000152672.6	chr2	gene	protein_coding	CLEC4F
444	0.011	29	17	12	39.4624	57.4424	2.6	1.2	5.7	0.014	0.97	6.1	ENSG00000154144.11	chr11	gene	protein_coding	TBRG1
445	0.011	29	9	20	58.3913	42.2149	0.37	0.17	0.83	0.015	-0.98	5.9	ENSG00000154845.14	chr18	gene	protein_coding	PPP4R1
446	0.011	29	8	21	62.5749	40.4618	0.36	0.16	0.82	0.015	-1	5.9	ENSG00000157150.4	chr3	gene	protein_coding	TIMP4
447	0.011	29	8	21	54.4768	45.8854	0.36	0.16	0.82	0.015	-1	5.9	ENSG00000157869.13	chr4	gene	protein_coding	RAB28
448	0.011	29	7	22	52.8062	47.3017	0.35	0.15	0.81	0.015	-1.1	6	ENSG00000163412.11	chr3	gene	protein_coding	EIF4E3
449	0.011	29	20	9	42.936	56.8828	2.8	1.2	6.3	0.015	1	5.9	ENSG00000166086.11	chr11	gene	protein_coding	JAM3
450	0.011	29	15	14	36.8858	57.6411	2.6	1.2	5.4	0.015	0.94	6	ENSG00000166343.8	chr10	gene	protein_coding	MSS51
451	0.011	29	6	23	54.9244	46.5926	0.33	0.13	0.81	0.016	-1.1	5.8	ENSG00000167286.8	chr11	gene	protein_coding	CD3D
452	0.011	29	14	15	40.201	54.3086	2.5	1.2	5.2	0.014	0.91	6	ENSG00000171368.11	chr5	gene	protein_coding	TPPP
453	0.011	29	6	23	50.4459	49.3728	0.33	0.13	0.81	0.016	-1.1	5.8	ENSG00000177575.11	chr12	gene	protein_coding	CD163
454	0.011	29	20	9	43.1699	57.317	2.7	1.2	5.9	0.014	0.99	6	ENSG00000182195.7	chrX	gene	protein_coding	LDOC1
455	0.011	29	11	18	37.8786	53.748	2.6	1.2	5.6	0.014	0.96	6	ENSG00000188086.11	chr3	gene	protein_coding	PRSS45
456	0.011	29	9	20	52.4946	46.9649	0.37	0.17	0.82	0.015	-0.99	6	ENSG00000196235.12	chr19	gene	protein_coding	SUPT5H
457	0.011	29	15	14	37.3724	57.3473	2.6	1.2	5.4	0.014	0.94	6.1	ENSG00000197978.9	chr15	gene	protein_coding	GOLGA6L9
458	0.011	29	10	19	58.1352	40.9115	0.38	0.18	0.82	0.014	-0.96	6	ENSG00000213246.5	chr17	gene	protein_coding	SUPT4H1
459	0.012	29	20	9	45.1629	54.3832	2.6	1.2	5.8	0.016	0.97	5.8	ENSG00000008513.13	chr8	gene	protein_coding	ST3GAL1
460	0.012	29	8	21	57.2119	44.1351	0.36	0.16	0.83	0.016	-1	5.8	ENSG00000025708.11	chr22	gene	protein_coding	TYMP
461	0.012	29	11	18	54.8629	43.2947	0.39	0.18	0.84	0.015	-0.94	5.9	ENSG00000064666.13	chr19	gene	protein_coding	CNN2
462	0.012	29	3	26	53.3661	48.18	0.24	0.074	0.81	0.021	-1.4	5.4	ENSG00000083782.6	chr12	gene	protein_coding	EPYC
463	0.012	29	10	19	55.9705	43.2346	0.38	0.18	0.83	0.015	-0.96	5.9	ENSG00000100601.8	chr14	gene	protein_coding	ALKBH1
464	0.012	29	18	11	38.9894	60.4133	2.5	1.2	5.4	0.016	0.93	5.8	ENSG00000104960.14	chr19	gene	protein_coding	PTOV1
465	0.012	29	8	21	49.9318	49.7204	0.37	0.16	0.83	0.016	-1	5.8	ENSG00000110002.14	chr11	gene	protein_coding	VWA5A
466	0.012	29	19	10	44.3492	54.6968	2.6	1.2	5.6	0.016	0.95	5.8	ENSG00000119950.19	chr10	gene	protein_coding	MXI1
467	0.012	29	19	10	42.9882	55.9066	2.6	1.2	5.6	0.015	0.95	5.9	ENSG00000122741.14	chr9	gene	protein_coding	DCAF10
468	0.012	29	8	21	55.0985	45.3583	0.37	0.16	0.83	0.016	-1	5.8	ENSG00000132109.9	chr11	gene	protein_coding	TRIM21
469	0.012	29	7	22	53.5108	46.988	0.35	0.15	0.83	0.017	-1	5.7	ENSG00000135269.16	chr7	gene	protein_coding	TES
470	0.012	29	8	21	54.2582	45.8888	0.37	0.16	0.83	0.016	-1	5.8	ENSG00000135678.10	chr12	gene	protein_coding	CPM
471	0.012	29	10	19	53.3285	45.6978	0.38	0.18	0.83	0.015	-0.96	5.9	ENSG00000139278.8	chr12	gene	protein_coding	GLIPR1
472	0.012	29	3	26	50.6834	49.4068	0.24	0.074	0.81	0.021	-1.4	5.4	ENSG00000139330.5	chr12	gene	protein_coding	KERA
473	0.012	29	18	11	44.3566	54.4655	2.5	1.2	5.4	0.015	0.93	5.9	ENSG00000141295.12	chr17	gene	protein_coding	SCRN2
474	0.012	29	11	18	55.7419	42.8512	0.39	0.19	0.84	0.015	-0.93	5.9	ENSG00000151117.7	chr11	gene	protein_coding	TMEM86A
475	0.012	29	18	11	39.476	59.0285	2.5	1.2	5.4	0.016	0.93	5.8	ENSG00000154370.12	chr1	gene	protein_coding	TRIM11
476	0.012	29	19	10	43.6682	55.3021	2.6	1.2	5.6	0.016	0.95	5.8	ENSG00000158169.10	chr9	gene	protein_coding	FANCC
477	0.012	29	19	10	46.214	53.1943	2.6	1.2	5.6	0.015	0.95	5.9	ENSG00000164976.8	chr9	gene	protein_coding	KIAA1161
478	0.012	29	11	18	59.0979	39.3979	0.38	0.17	0.83	0.015	-0.97	5.9	ENSG00000166847.8	chr16	gene	protein_coding	DCTN5
479	0.012	29	8	21	56.7683	43.6576	0.37	0.16	0.83	0.016	-1	5.8	ENSG00000168256.16	chr17	gene	protein_coding	NKIRAS2
480	0.012	29	5	24	51.2793	48.9507	0.31	0.12	0.81	0.017	-1.2	5.7	ENSG00000173198.5	chrX	gene	protein_coding	CYSLTR1
481	0.012	29	9	20	52.3378	47.1331	0.38	0.17	0.83	0.016	-0.98	5.9	ENSG00000173757.8	chr17	gene	protein_coding	STAT5B
482	0.012	29	14	15	46.5541	51.1912	2.5	1.2	5.1	0.015	0.91	5.9	ENSG00000177181.13	chr1	gene	protein_coding	RIMKLA
483	0.012	29	6	23	54.344	46.961	0.33	0.14	0.82	0.017	-1.1	5.7	ENSG00000182324.6	chr19	gene	protein_coding	KCNJ14
484	0.012	29	12	17	56.0812	41.7142	0.4	0.19	0.84	0.015	-0.92	5.9	ENSG00000183597.14	chr22	gene	protein_coding	TANGO2
485	0.012	29	16	13	37.6353	58.7848	2.5	1.2	5.2	0.015	0.92	6	ENSG00000183971.5	chr16	gene	protein_coding	NPW
486	0.012	29	10	19	55.6073	43.3249	0.39	0.18	0.84	0.016	-0.94	5.8	ENSG00000186469.7	chr14	gene	protein_coding	GNG2
487	0.012	29	18	11	44.0073	54.1033	2.5	1.2	5.4	0.015	0.94	5.9	ENSG00000187066.7	chr11	gene	protein_coding	TMEM262
488	0.012	29	8	21	57.1414	43.6263	0.37	0.16	0.83	0.016	-1	5.8	ENSG00000198736.10	chr16	gene	protein_coding	MSRB1
489	0.012	29	8	21	50.4218	49.2734	0.37	0.16	0.83	0.016	-1	5.8	ENSG00000265107.2	chr1	gene	protein_coding	GJA5
490	0.013	29	11	18	57.8852	40.7622	0.4	0.19	0.84	0.016	-0.92	5.8	ENSG00000013288.7	chr4	gene	protein_coding	MAN2B2
491	0.013	29	19	10	47.5523	51.6668	2.6	1.2	5.5	0.017	0.94	5.7	ENSG00000080298.14	chr9	gene	protein_coding	RFX3
492	0.013	29	17	12	44.3828	53.1146	2.5	1.2	5.2	0.016	0.91	5.8	ENSG00000091622.14	chr17	gene	protein_coding	PITPNM3
493	0.013	29	8	21	57.0266	44.0067	0.37	0.16	0.84	0.017	-0.99	5.7	ENSG00000100036.12	chr22	gene	protein_coding	SLC35E4
494	0.013	29	9	20	52.5075	47.0834	0.38	0.17	0.84	0.017	-0.96	5.7	ENSG00000104427.10	chr8	gene	protein_coding	ZC2HC1A
495	0.013	29	9	20	56.3822	43.7194	0.38	0.17	0.84	0.016	-0.97	5.8	ENSG00000105894.10	chr7	gene	protein_coding	PTN
496	0.013	29	9	20	55.4747	44.3113	0.38	0.17	0.84	0.017	-0.96	5.7	ENSG00000106991.12	chr9	gene	protein_coding	ENG
497	0.013	29	17	12	35.425	62.6294	2.5	1.2	5.4	0.016	0.93	5.8	ENSG00000107281.8	chr9	gene	protein_coding	NPDC1
498	0.013	29	9	20	56.8632	42.9551	0.38	0.17	0.84	0.017	-0.96	5.7	ENSG00000108423.13	chr17	gene	protein_coding	TUBD1
499	0.013	29	12	17	64.3299	34.2636	0.39	0.18	0.84	0.016	-0.95	5.8	ENSG00000110880.9	chr12	gene	protein_coding	CORO1C
500	0.013	29	10	19	56.7488	42.7411	0.39	0.18	0.84	0.016	-0.95	5.8	ENSG00000117543.18	chr1	gene	protein_coding	DPH5
501	0.013	29	9	20	55.3052	44.723	0.38	0.17	0.84	0.016	-0.97	5.8	ENSG00000120594.15	chr10	gene	protein_coding	PLXDC2
502	0.013	29	11	18	58.6496	39.9023	0.39	0.19	0.84	0.016	-0.93	5.8	ENSG00000125827.7	chr20	gene	protein_coding	TMX4
503	0.013	29	8	21	57.5822	43.8496	0.37	0.16	0.83	0.017	-1	5.7	ENSG00000136514.2	chr3	gene	protein_coding	RTP4
504	0.013	29	10	19	59.7669	40.1189	0.39	0.18	0.84	0.017	-0.94	5.7	ENSG00000140943.15	chr16	gene	protein_coding	MBTPS1
505	0.013	29	17	12	41.932	55.628	2.5	1.2	5.5	0.016	0.94	5.8	ENSG00000144362.10	chr2	gene	protein_coding	PHOSPHO2
506	0.013	29	8	21	49.469	50.1612	0.37	0.16	0.84	0.017	-1	5.7	ENSG00000146376.9	chr6	gene	protein_coding	ARHGAP18
507	0.013	29	12	17	58.9836	38.5025	0.4	0.19	0.84	0.016	-0.92	5.8	ENSG00000149474.12	chr20	gene	protein_coding	CSRP2BP
508	0.013	29	19	10	47.3961	51.8886	2.6	1.2	5.5	0.016	0.94	5.8	ENSG00000155893.10	chr3	gene	protein_coding	PXYLP1
509	0.013	29	17	12	45.8606	52.4718	2.5	1.2	5.2	0.016	0.91	5.8	ENSG00000156802.11	chr8	gene	protein_coding	ATAD2
510	0.013	29	18	11	46.0671	52.5899	2.5	1.2	5.3	0.017	0.92	5.7	ENSG00000160808.8	chr3	gene	protein_coding	MYL3
511	0.013	29	9	20	59.4708	42.0305	0.38	0.17	0.84	0.017	-0.97	5.8	ENSG00000164654.14	chr7	gene	protein_coding	MIOS
512	0.013	29	9	20	54.0056	45.7462	0.38	0.17	0.84	0.017	-0.96	5.8	ENSG00000166278.13	chr6	gene	protein_coding	C2
513	0.013	29	13	16	48.782	50.1924	2.5	1.2	5.2	0.016	0.9	5.8	ENSG00000169031.17	chr2	gene	protein_coding	COL4A3
514	0.013	29	9	20	59.4402	41.2825	0.38	0.17	0.84	0.016	-0.97	5.8	ENSG00000171033.11	chr8	gene	protein_coding	PKIA
515	0.013	29	8	21	54.7362	45.6654	0.37	0.16	0.83	0.016	-1	5.8	ENSG00000171777.14	chr19	gene	protein_coding	RASGRP4
516	0.013	29	17	12	39.8885	57.4885	2.5	1.2	5.2	0.017	0.91	5.8	ENSG00000171863.11	chr2	gene	protein_coding	RPS7
517	0.013	29	4	25	50.7972	49.3509	0.28	0.098	0.82	0.02	-1.3	5.4	ENSG00000173762.6	chr17	gene	protein_coding	CD7
518	0.013	29	9	20	47.9788	52.0076	0.38	0.17	0.84	0.017	-0.96	5.7	ENSG00000186104.9	chr11	gene	protein_coding	CYP2R1
519	0.013	29	19	10	41.4073	58.0515	2.6	1.2	5.5	0.017	0.94	5.7	ENSG00000187994.12	chr19	gene	protein_coding	RINL
520	0.013	29	10	19	52.0271	47.2327	0.39	0.18	0.84	0.016	-0.94	5.8	ENSG00000198585.10	chr3	gene	protein_coding	NUDT16
521	0.013	29	5	24	51.5504	48.8875	0.31	0.12	0.82	0.019	-1.2	5.5	ENSG00000239998.4	chr19	gene	protein_coding	LILRA2
522	0.014	29	5	24	56.8192	46.0136	0.31	0.12	0.83	0.02	-1.2	5.4	ENSG00000006695.9	chr17	gene	protein_coding	COX10
523	0.014	29	10	19	59.078	41.6045	0.39	0.18	0.85	0.018	-0.93	5.6	ENSG00000043143.19	chr5	gene	protein_coding	JADE2
524	0.014	29	8	21	58.6033	43.0625	0.37	0.16	0.84	0.018	-0.99	5.6	ENSG00000105197.9	chr19	gene	protein_coding	TIMM50
525	0.014	29	20	9	43.4107	56.0947	2.6	1.2	5.7	0.017	0.96	5.6	ENSG00000114933.14	chr2	gene	protein_coding	INO80D
526	0.014	29	20	9	43.8795	56.5186	2.6	1.2	5.7	0.018	0.95	5.6	ENSG00000116985.9	chr1	gene	protein_coding	BMP8B
527	0.014	29	7	22	50.6498	49.1933	0.36	0.15	0.84	0.018	-1	5.6	ENSG00000122122.9	chrX	gene	protein_coding	SASH3
528	0.014	29	12	17	54.2639	44.0717	0.41	0.19	0.86	0.018	-0.9	5.6	ENSG00000124201.13	chr20	gene	protein_coding	ZNFX1
529	0.014	29	21	8	46.6076	53.2826	2.7	1.2	6.1	0.018	0.98	5.6	ENSG00000128272.13	chr22	gene	protein_coding	ATF4
530	0.014	29	10	19	60.6821	40.1786	0.39	0.18	0.85	0.018	-0.94	5.6	ENSG00000128335.12	chr22	gene	protein_coding	APOL2
531	0.014	29	8	21	50.2695	49.3954	0.37	0.16	0.84	0.018	-0.99	5.6	ENSG00000132406.10	chr4	gene	protein_coding	TMEM128
532	0.014	29	7	22	49.3904	50.1806	0.36	0.15	0.84	0.018	-1	5.6	ENSG00000135838.12	chr1	gene	protein_coding	NPL
533	0.014	29	10	19	57.4441	42.0292	0.39	0.18	0.85	0.018	-0.93	5.6	ENSG00000136271.9	chr7	gene	protein_coding	DDX56
534	0.014	29	19	10	43.201	56.0019	2.5	1.2	5.5	0.017	0.93	5.7	ENSG00000138709.16	chr4	gene	protein_coding	LARP1B
535	0.014	29	10	19	58.6968	41.1641	0.38	0.17	0.84	0.017	-0.97	5.7	ENSG00000143851.14	chr1	gene	protein_coding	PTPN7
536	0.014	29	12	17	53.8466	43.7985	0.41	0.19	0.86	0.018	-0.9	5.6	ENSG00000144118.12	chr2	gene	protein_coding	RALB
537	0.014	29	7	22	53.8218	46.8926	0.36	0.15	0.84	0.019	-1	5.5	ENSG00000151025.9	chr10	gene	protein_coding	GPR158
538	0.014	29	9	20	49.5706	50.1029	0.38	0.17	0.85	0.018	-0.95	5.6	ENSG00000153071.13	chr5	gene	protein_coding	DAB2
539	0.014	29	19	10	41.277	57.7947	2.5	1.2	5.5	0.018	0.93	5.6	ENSG00000156482.9	chr8	gene	protein_coding	RPL30
540	0.014	29	8	21	58.0839	43.4629	0.37	0.17	0.85	0.018	-0.98	5.6	ENSG00000157191.18	chr1	gene	protein_coding	NECAP2
541	0.014	29	16	13	38.2093	57.96	2.4	1.2	5.1	0.018	0.9	5.6	ENSG00000158286.11	chr1	gene	protein_coding	RNF207
542	0.014	29	16	13	49.3093	50.0818	2.4	1.2	5.1	0.017	0.89	5.7	ENSG00000163749.16	chr4	gene	protein_coding	CCDC158
543	0.014	29	8	21	57.6249	43.5229	0.37	0.16	0.84	0.018	-0.99	5.6	ENSG00000167085.10	chr17	gene	protein_coding	PHB
544	0.014	29	9	20	53.5367	46.0297	0.39	0.18	0.85	0.018	-0.95	5.6	ENSG00000169604.18	chr2	gene	protein_coding	ANTXR1
545	0.014	29	12	17	54.2092	43.8631	0.41	0.19	0.85	0.017	-0.9	5.7	ENSG00000172380.5	chr1	gene	protein_coding	GNG12
546	0.014	29	14	15	37.8352	56.0375	2.5	1.2	5.2	0.017	0.91	5.7	ENSG00000175946.8	chr8	gene	protein_coding	KLHL38
547	0.014	29	13	16	56.4769	39.853	0.4	0.19	0.85	0.018	-0.91	5.6	ENSG00000182580.2	chr3	gene	protein_coding	EPHB3
548	0.014	29	18	11	40.2295	57.9646	2.6	1.2	5.6	0.018	0.94	5.6	ENSG00000184787.17	chr21	gene	protein_coding	UBE2G2
549	0.014	29	16	13	37.0421	59.2206	2.5	1.2	5.2	0.017	0.9	5.7	ENSG00000187961.12	chr1	gene	protein_coding	KLHL17
550	0.014	29	21	8	45.2425	55.7752	2.7	1.2	6	0.019	0.98	5.5	ENSG00000204248.9	chr6	gene	protein_coding	COL11A2
551	0.014	29	21	8	46.8384	53.035	2.7	1.2	6	0.019	0.98	5.5	ENSG00000205364.3	chr16	gene	protein_coding	MT1M
552	0.014	29	10	19	57.9659	41.4949	0.38	0.17	0.85	0.018	-0.96	5.6	ENSG00000244005.11	chr20	gene	protein_coding	NFS1
553	0.015	29	9	20	56.7099	43.414	0.39	0.18	0.86	0.019	-0.95	5.5	ENSG00000073969.17	chr17	gene	protein_coding	NSF
554	0.015	29	11	18	54.7048	43.7947	0.41	0.19	0.86	0.019	-0.9	5.5	ENSG00000087303.15	chr14	gene	protein_coding	NID2
555	0.015	29	9	20	53.8773	45.8715	0.39	0.17	0.85	0.019	-0.95	5.5	ENSG00000104154.6	chr15	gene	protein_coding	SLC30A4
556	0.015	29	9	20	56.1129	43.9703	0.39	0.18	0.86	0.019	-0.94	5.5	ENSG00000105383.13	chr19	gene	protein_coding	CD33
557	0.015	29	17	12	38.5255	58.5392	2.5	1.2	5.2	0.018	0.9	5.6	ENSG00000108352.10	chr17	gene	protein_coding	RAPGEFL1
558	0.015	29	20	9	42.8968	57.6242	2.6	1.2	5.7	0.019	0.95	5.5	ENSG00000112759.15	chr6	gene	protein_coding	SLC29A1
559	0.015	29	9	20	57.0369	43.1093	0.39	0.18	0.86	0.019	-0.95	5.5	ENSG00000113732.7	chr5	gene	protein_coding	ATP6V0E1
560	0.015	29	8	21	55.1516	45.3133	0.38	0.17	0.86	0.02	-0.97	5.4	ENSG00000115539.12	chr2	gene	protein_coding	PDCL3
561	0.015	29	6	23	48.6618	50.6432	0.35	0.14	0.85	0.021	-1.1	5.4	ENSG00000119535.16	chr1	gene	protein_coding	CSF3R
562	0.015	29	15	14	40.6826	55.3487	2.4	1.2	5	0.019	0.88	5.5	ENSG00000123358.18	chr12	gene	protein_coding	NR4A1
563	0.015	29	17	12	41.6893	56.1004	2.4	1.2	5.2	0.018	0.9	5.6	ENSG00000125170.9	chr16	gene	protein_coding	DOK4
564	0.015	29	10	19	52.6153	46.6909	0.4	0.18	0.85	0.018	-0.92	5.6	ENSG00000130303.11	chr19	gene	protein_coding	BST2
565	0.015	29	18	11	42.618	55.6562	2.5	1.2	5.2	0.019	0.9	5.5	ENSG00000140939.13	chr16	gene	protein_coding	NOL3
566	0.015	29	8	21	60.7414	41.8088	0.37	0.16	0.85	0.02	-0.98	5.4	ENSG00000145736.13	chr5	gene	protein_coding	GTF2H2
567	0.015	29	9	20	59.4107	41.3088	0.39	0.17	0.86	0.019	-0.95	5.5	ENSG00000146072.6	chr6	gene	protein_coding	TNFRSF21
568	0.015	29	18	11	43.4599	54.7356	2.5	1.2	5.2	0.019	0.9	5.5	ENSG00000157470.10	chr15	gene	protein_coding	FAM81A
569	0.015	29	8	21	57.573	43.5649	0.38	0.16	0.85	0.02	-0.98	5.4	ENSG00000159111.11	chr17	gene	protein_coding	MRPL10
570	0.015	29	7	22	47.9269	51.4386	0.36	0.15	0.85	0.02	-1	5.4	ENSG00000168961.15	chr17	gene	protein_coding	LGALS9
571	0.015	29	9	20	49.3324	50.3585	0.39	0.18	0.85	0.019	-0.95	5.5	ENSG00000172081.12	chr19	gene	protein_coding	MOB3A
572	0.015	29	6	23	50.1858	49.5883	0.34	0.14	0.85	0.02	-1.1	5.4	ENSG00000174799.9	chr4	gene	protein_coding	CEP135
573	0.015	29	7	22	49.514	50.0806	0.36	0.15	0.85	0.02	-1	5.4	ENSG00000178199.12	chr6	gene	protein_coding	ZC3H12D
574	0.015	29	9	20	52.8451	47.0153	0.39	0.18	0.86	0.02	-0.95	5.4	ENSG00000180917.15	chr16	gene	protein_coding	CMTR2
575	0.015	29	15	14	47.6996	50.9292	2.4	1.2	5	0.018	0.88	5.6	ENSG00000181418.7	chr12	gene	protein_coding	DDN
576	0.015	29	19	10	45.7562	53.4461	2.5	1.2	5.4	0.018	0.92	5.6	ENSG00000183691.4	chr17	gene	protein_coding	NOG
577	0.015	29	9	20	60.638	41.0868	0.39	0.18	0.86	0.019	-0.95	5.5	ENSG00000185798.7	chr3	gene	protein_coding	WDR53
578	0.015	29	9	20	61.5424	40.3556	0.37	0.16	0.85	0.019	-0.98	5.5	ENSG00000187123.13	chr2	gene	protein_coding	LYPD6
579	0.015	29	11	18	42.828	51.981	2.5	1.2	5.2	0.019	0.9	5.5	ENSG00000187715.12	chr3	gene	protein_coding	KBTBD12
580	0.015	29	7	22	48.5457	50.8636	0.36	0.15	0.85	0.02	-1	5.4	ENSG00000196664.4	chrX	gene	protein_coding	TLR7
581	0.015	29	16	13	48.0097	50.8187	2.4	1.2	5	0.018	0.88	5.6	ENSG00000206052.9	chr18	gene	protein_coding	DOK6
582	0.015	29	6	23	51.8375	48.4202	0.34	0.14	0.85	0.021	-1.1	5.4	ENSG00000236609.3	chr7	gene	protein_coding	ZNF853
583	0.015	29	18	11	44.8176	53.689	2.5	1.2	5.2	0.019	0.9	5.5	ENSG00000257949.5	chr17	gene	protein_coding	TEN1
584	0.015	29	7	22	61.4499	42.8099	0.36	0.15	0.85	0.019	-1	5.5	ENSG00000275714.1	chr6	gene	protein_coding	HIST1H3A
585	0.016	29	10	19	55.6853	43.5407	0.4	0.18	0.86	0.02	-0.92	5.4	ENSG00000044115.19	chr5	gene	protein_coding	CTNNA1
586	0.016	29	19	10	42.0926	57.3822	2.5	1.2	5.4	0.02	0.92	5.4	ENSG00000058453.15	chr1	gene	protein_coding	CROCC
587	0.016	29	9	20	52.8058	47.0519	0.39	0.18	0.86	0.02	-0.94	5.4	ENSG00000105810.8	chr7	gene	protein_coding	CDK6
588	0.016	29	16	13	41.7357	54.9624	2.4	1.2	5	0.019	0.88	5.5	ENSG00000106125.14	chr7	gene	protein_coding	FAM188B
589	0.016	29	7	22	51.6674	48.4089	0.37	0.16	0.86	0.021	-1	5.4	ENSG00000107742.11	chr10	gene	protein_coding	SPOCK2
590	0.016	29	11	18	54.8939	44.1274	0.41	0.19	0.87	0.02	-0.9	5.4	ENSG00000111412.5	chr12	gene	protein_coding	C12orf49
591	0.016	29	9	20	55.3877	44.6461	0.39	0.18	0.86	0.02	-0.94	5.4	ENSG00000111676.13	chr12	gene	protein_coding	ATN1
592	0.016	29	10	19	59.3359	40.9671	0.4	0.18	0.86	0.02	-0.92	5.4	ENSG00000112297.13	chr6	gene	protein_coding	AIM1
593	0.016	29	17	12	43.9337	53.7564	2.4	1.2	5.1	0.019	0.88	5.5	ENSG00000116039.10	chr2	gene	protein_coding	ATP6V1B1
594	0.016	29	21	8	45.9847	54.3597	2.6	1.2	5.9	0.021	0.96	5.4	ENSG00000124813.19	chr6	gene	protein_coding	RUNX2
595	0.016	29	5	24	52.0257	48.6282	0.33	0.12	0.85	0.023	-1.1	5.2	ENSG00000127328.20	chr12	gene	protein_coding	RAB3IP
596	0.016	29	9	20	52.3074	47.5164	0.39	0.18	0.86	0.02	-0.94	5.4	ENSG00000146859.6	chr7	gene	protein_coding	TMEM140
597	0.016	29	17	12	44.0226	53.6971	2.4	1.1	5.1	0.02	0.88	5.4	ENSG00000151687.13	chr2	gene	protein_coding	ANKAR
598	0.016	29	9	20	52.6906	47.0306	0.39	0.18	0.86	0.02	-0.94	5.4	ENSG00000155629.13	chr10	gene	protein_coding	PIK3AP1
599	0.016	29	9	20	55.2483	44.776	0.39	0.18	0.86	0.02	-0.94	5.4	ENSG00000162695.10	chr1	gene	protein_coding	SLC30A7
600	0.016	29	19	10	41.4575	58.3964	2.5	1.2	5.4	0.02	0.92	5.5	ENSG00000163710.6	chr3	gene	protein_coding	PCOLCE2
601	0.016	29	10	19	55.8907	43.6196	0.4	0.19	0.87	0.02	-0.91	5.4	ENSG00000166452.10	chr11	gene	protein_coding	AKIP1
602	0.016	29	10	19	60.4459	39.4557	0.4	0.18	0.87	0.02	-0.92	5.4	ENSG00000166454.8	chr16	gene	protein_coding	ATMIN
603	0.016	29	19	10	45.3478	54.0015	2.5	1.2	5.4	0.02	0.92	5.4	ENSG00000167799.8	chr11	gene	protein_coding	NUDT8
604	0.016	29	8	21	53.433	46.7704	0.38	0.17	0.86	0.02	-0.97	5.4	ENSG00000168016.12	chr3	gene	protein_coding	TRANK1
605	0.016	29	10	19	56.4215	42.7506	0.4	0.19	0.87	0.02	-0.91	5.4	ENSG00000168802.11	chr16	gene	protein_coding	CHTF8
606	0.016	29	7	22	52.202	47.9969	0.37	0.16	0.86	0.021	-1	5.3	ENSG00000169184.5	chr22	gene	protein_coding	MN1
607	0.016	29	16	13	37.4004	59.4064	2.4	1.2	5.1	0.019	0.89	5.5	ENSG00000169718.16	chr17	gene	protein_coding	DUS1L
608	0.016	29	8	21	65.0739	39.6629	0.37	0.16	0.85	0.02	-0.99	5.4	ENSG00000172456.15	chr1	gene	protein_coding	FGGY
609	0.016	29	10	19	60.8604	40.0202	0.39	0.18	0.86	0.019	-0.93	5.5	ENSG00000180423.4	chr11	gene	protein_coding	HARBI1
610	0.016	29	13	16	40.1631	53.8541	2.4	1.2	5	0.02	0.88	5.4	ENSG00000182389.17	chr2	gene	protein_coding	CACNB4
611	0.016	29	6	23	54.3091	47.1213	0.35	0.14	0.85	0.021	-1.1	5.3	ENSG00000182866.15	chr1	gene	protein_coding	LCK
612	0.016	29	18	11	42.3319	56.49	2.5	1.2	5.3	0.019	0.9	5.5	ENSG00000184986.9	chr14	gene	protein_coding	TMEM121
613	0.016	29	7	22	61.2236	42.5951	0.36	0.15	0.86	0.021	-1	5.3	ENSG00000186854.9	chr2	gene	protein_coding	TRABD2A
614	0.016	29	9	20	57.464	43.0392	0.39	0.18	0.86	0.02	-0.94	5.4	ENSG00000187688.13	chr17	gene	protein_coding	TRPV2
615	0.016	29	9	20	55.4054	44.6296	0.39	0.18	0.86	0.02	-0.94	5.4	ENSG00000204371.10	chr6	gene	protein_coding	EHMT2
616	0.016	29	8	21	61.3795	41.7408	0.38	0.17	0.86	0.02	-0.97	5.4	ENSG00000205413.6	chr7	gene	protein_coding	SAMD9
617	0.016	29	6	23	46.3738	52.3647	0.35	0.14	0.85	0.021	-1.1	5.3	ENSG00000235568.5	chr22	gene	protein_coding	NFAM1
618	0.016	29	16	13	43.5158	53.8327	2.4	1.2	5	0.019	0.88	5.5	ENSG00000274944.3	chr1	gene	protein_coding	RP5-864K19.6
619	0.016	29	8	21	57.9206	43.2839	0.38	0.17	0.86	0.021	-0.97	5.4	ENSG00000278053.3	chr17	gene	protein_coding	DDX52
620	0.017	29	9	20	56.266	43.8277	0.4	0.18	0.87	0.021	-0.93	5.3	ENSG00000015285.9	chrX	gene	protein_coding	WAS
621	0.017	29	9	20	55.9962	44.3439	0.4	0.18	0.87	0.021	-0.93	5.3	ENSG00000041880.13	chr3	gene	protein_coding	PARP3
622	0.017	29	9	20	56.6199	44.0684	0.39	0.18	0.87	0.021	-0.93	5.3	ENSG00000052795.11	chr4	gene	protein_coding	FNIP2
623	0.017	29	8	21	57.4144	43.979	0.38	0.17	0.87	0.021	-0.96	5.3	ENSG00000072134.14	chr17	gene	protein_coding	EPN2
624	0.017	29	11	18	40.3518	53.1363	2.4	1.1	5.1	0.021	0.89	5.3	ENSG00000101977.18	chrX	gene	protein_coding	MCF2
625	0.017	29	9	20	54.0134	45.9266	0.4	0.18	0.87	0.021	-0.93	5.3	ENSG00000103111.13	chr16	gene	protein_coding	MON1B
626	0.017	29	16	13	39.4626	56.7372	2.4	1.1	5.2	0.021	0.89	5.4	ENSG00000103710.9	chr15	gene	protein_coding	RASL12
627	0.017	29	18	11	46.6777	52.1414	2.4	1.1	5.1	0.021	0.88	5.3	ENSG00000104419.13	chr8	gene	protein_coding	NDRG1
628	0.017	29	11	18	52.4426	46.4346	0.41	0.19	0.87	0.021	-0.89	5.4	ENSG00000104774.11	chr19	gene	protein_coding	MAN2B1
629	0.017	29	7	22	52.524	47.8461	0.37	0.16	0.86	0.022	-1	5.3	ENSG00000106560.9	chr7	gene	protein_coding	GIMAP2
630	0.017	29	5	24	53.2676	47.9508	0.33	0.13	0.86	0.024	-1.1	5.1	ENSG00000107485.14	chr10	gene	protein_coding	GATA3
631	0.017	29	4	25	52.7896	48.3722	0.3	0.1	0.85	0.024	-1.2	5.1	ENSG00000111834.11	chr6	gene	protein_coding	RSPH4A
632	0.017	29	11	18	62.526	37.424	0.41	0.19	0.87	0.02	-0.9	5.4	ENSG00000117461.13	chr1	gene	protein_coding	PIK3R3
633	0.017	29	20	9	49.9899	49.6758	2.5	1.2	5.6	0.021	0.93	5.3	ENSG00000121769.6	chr1	gene	protein_coding	FABP3
634	0.017	29	7	22	53.7059	46.9778	0.37	0.16	0.87	0.022	-0.99	5.2	ENSG00000121897.12	chr4	gene	protein_coding	LIAS
635	0.017	29	10	19	53.2869	46.1146	0.41	0.19	0.88	0.022	-0.9	5.3	ENSG00000123329.16	chr12	gene	protein_coding	ARHGAP9
636	0.017	29	6	23	53.3807	47.3399	0.35	0.14	0.86	0.022	-1	5.2	ENSG00000127418.13	chr4	gene	protein_coding	FGFRL1
637	0.017	29	6	23	52.333	48.1569	0.35	0.14	0.86	0.022	-1.1	5.2	ENSG00000133800.7	chr11	gene	protein_coding	LYVE1
638	0.017	29	11	18	52.8587	45.8947	0.41	0.19	0.88	0.021	-0.89	5.3	ENSG00000135862.5	chr1	gene	protein_coding	LAMC1
639	0.017	29	10	19	51.7564	47.552	0.4	0.19	0.87	0.021	-0.91	5.3	ENSG00000135929.7	chr2	gene	protein_coding	CYP27A1
640	0.017	29	19	10	51.5502	48.4993	2.5	1.2	5.3	0.02	0.91	5.4	ENSG00000137135.16	chr9	gene	protein_coding	ARHGEF39
641	0.017	29	10	19	57.9192	41.9236	0.4	0.19	0.87	0.021	-0.91	5.3	ENSG00000140830.7	chr16	gene	protein_coding	TXNL4B
642	0.017	29	11	18	36.7036	54.1336	2.4	1.1	5.2	0.021	0.89	5.4	ENSG00000141449.13	chr18	gene	protein_coding	GREB1L
643	0.017	29	21	8	46.8868	53.1354	2.6	1.2	6	0.022	0.96	5.3	ENSG00000148481.12	chr10	gene	protein_coding	FAM188A
644	0.017	29	18	11	44.5494	53.705	2.4	1.1	5.2	0.021	0.89	5.3	ENSG00000149557.11	chr11	gene	protein_coding	FEZ1
645	0.017	29	9	20	55.0488	44.9619	0.4	0.18	0.87	0.021	-0.93	5.3	ENSG00000152583.11	chr4	gene	protein_coding	SPARCL1
646	0.017	29	20	9	43.131	57.0136	2.5	1.2	5.6	0.021	0.93	5.4	ENSG00000162337.10	chr11	gene	protein_coding	LRP5
647	0.017	29	8	21	58.9097	43.1546	0.38	0.17	0.87	0.022	-0.97	5.3	ENSG00000164418.18	chr6	gene	protein_coding	GRIK2
648	0.017	29	19	10	44.6025	54.6959	2.5	1.1	5.4	0.021	0.91	5.4	ENSG00000165323.14	chr11	gene	protein_coding	FAT3
649	0.017	29	7	22	67.8697	39.4697	0.34	0.14	0.86	0.022	-1.1	5.2	ENSG00000169862.17	chr5	gene	protein_coding	CTNND2
650	0.017	29	19	10	41.3899	57.6894	2.6	1.1	5.7	0.021	0.94	5.3	ENSG00000171766.14	chr15	gene	protein_coding	GATM
651	0.017	29	17	12	40.9078	57.0389	2.4	1.1	5.1	0.02	0.88	5.4	ENSG00000178531.5	chr19	gene	protein_coding	CTXN1
652	0.017	29	7	22	53.7013	46.9811	0.37	0.16	0.86	0.021	-1	5.3	ENSG00000179300.3	chrX	gene	protein_coding	ZCCHC5
653	0.017	29	8	21	55.1423	45.3212	0.39	0.17	0.87	0.022	-0.95	5.2	ENSG00000198934.4	chrX	gene	protein_coding	MAGEE1
654	0.017	29	18	11	44.0083	54.5321	2.4	1.1	5.2	0.02	0.89	5.4	ENSG00000203668.1	chr1	gene	protein_coding	CHML
655	0.017	29	8	21	59.1917	42.9474	0.38	0.17	0.87	0.021	-0.97	5.3	ENSG00000239282.6	chr22	gene	protein_coding	GATSL3
656	0.017	29	11	18	36.0254	54.6471	2.4	1.1	5.2	0.021	0.89	5.3	ENSG00000262406.2	chr11	gene	protein_coding	MMP12
657	0.018	29	8	21	57.4632	43.3534	0.38	0.17	0.87	0.022	-0.96	5.2	ENSG00000004142.10	chr17	gene	protein_coding	POLDIP2
658	0.018	29	11	18	57.7776	41.2954	0.41	0.19	0.88	0.022	-0.88	5.2	ENSG00000005175.8	chr12	gene	protein_coding	RPAP3
659	0.018	29	8	21	55.9001	44.4293	0.38	0.17	0.87	0.022	-0.96	5.2	ENSG00000005882.10	chr17	gene	protein_coding	PDK2
660	0.018	29	9	20	49.8011	49.8542	0.4	0.18	0.88	0.023	-0.93	5.2	ENSG00000076242.13	chr3	gene	protein_coding	MLH1
661	0.018	29	13	16	46.7893	51.0932	2.4	1.1	4.9	0.022	0.86	5.3	ENSG00000080224.16	chr3	gene	protein_coding	EPHA6
662	0.018	29	17	12	38.9853	59.0195	2.4	1.1	5	0.022	0.87	5.2	ENSG00000090621.12	chr1	gene	protein_coding	PABPC4
663	0.018	29	7	22	47.8118	51.3809	0.37	0.16	0.87	0.023	-0.99	5.1	ENSG00000110031.11	chr11	gene	protein_coding	LPXN
664	0.018	29	11	18	57.545	41.145	0.41	0.2	0.88	0.022	-0.88	5.2	ENSG00000110713.14	chr11	gene	protein_coding	NUP98
665	0.018	29	17	12	43.4812	54.7191	2.4	1.1	5	0.021	0.87	5.3	ENSG00000114023.14	chr3	gene	protein_coding	FAM162A
666	0.018	29	8	21	51.8729	48.009	0.39	0.17	0.88	0.023	-0.95	5.2	ENSG00000115255.9	chr19	gene	protein_coding	REEP6
667	0.018	29	18	11	41.1713	57.5216	2.4	1.1	5.1	0.022	0.88	5.3	ENSG00000124772.10	chr6	gene	protein_coding	CPNE5
668	0.018	29	9	20	58.347	42.2543	0.39	0.18	0.87	0.022	-0.93	5.3	ENSG00000130311.9	chr19	gene	protein_coding	DDA1
669	0.018	29	19	10	46.2203	53.0336	2.5	1.1	5.3	0.022	0.9	5.2	ENSG00000131620.16	chr11	gene	protein_coding	ANO1
670	0.018	29	16	13	39.9891	56.7141	2.4	1.1	5	0.022	0.87	5.3	ENSG00000132182.10	chr3	gene	protein_coding	NUP210
671	0.018	29	11	18	57.1171	41.6263	0.41	0.2	0.88	0.022	-0.88	5.2	ENSG00000135077.7	chr5	gene	protein_coding	HAVCR2
672	0.018	29	21	8	51.0588	48.6245	2.6	1.1	5.8	0.022	0.95	5.2	ENSG00000137710.13	chr11	gene	protein_coding	RDX
673	0.018	29	4	25	50.2242	49.6426	0.3	0.1	0.86	0.025	-1.2	5	ENSG00000139193.3	chr12	gene	protein_coding	CD27
674	0.018	29	8	21	53.0327	46.9781	0.39	0.17	0.88	0.023	-0.95	5.2	ENSG00000142089.14	chr11	gene	protein_coding	IFITM3
675	0.018	29	9	20	52.8025	46.9214	0.4	0.18	0.88	0.022	-0.92	5.2	ENSG00000143226.12	chr1	gene	protein_coding	FCGR2A
676	0.018	29	16	13	43.1176	54.0855	2.4	1.1	4.9	0.022	0.86	5.3	ENSG00000156398.11	chr10	gene	protein_coding	SFXN2
677	0.018	29	6	23	53.7032	47.2434	0.35	0.14	0.87	0.024	-1	5.1	ENSG00000163545.7	chr1	gene	protein_coding	NUAK2
678	0.018	29	19	10	45.0933	54.0353	2.5	1.1	5.3	0.022	0.9	5.2	ENSG00000164850.13	chr7	gene	protein_coding	GPER1
679	0.018	29	9	20	53.3454	46.3911	0.4	0.18	0.88	0.022	-0.93	5.2	ENSG00000167613.14	chr19	gene	protein_coding	LAIR1
680	0.018	29	9	20	51.11	48.5141	0.4	0.18	0.88	0.023	-0.92	5.2	ENSG00000167705.10	chr17	gene	protein_coding	RILP
681	0.018	29	10	19	55.3307	44.1929	0.41	0.19	0.88	0.022	-0.9	5.3	ENSG00000171867.15	chr20	gene	protein_coding	PRNP
682	0.018	29	22	7	45.0807	57.3069	2.7	1.1	6.3	0.023	0.99	5.2	ENSG00000173868.10	chr17	gene	protein_coding	PHOSPHO1
683	0.018	29	4	25	54.3225	47.7347	0.3	0.1	0.86	0.025	-1.2	5	ENSG00000175518.6	chr11	gene	protein_coding	UBQLNL
684	0.018	29	9	20	55.8673	44.4585	0.4	0.18	0.88	0.023	-0.92	5.2	ENSG00000175745.10	chr5	gene	protein_coding	NR2F1
685	0.018	29	9	20	56.5011	44.1691	0.4	0.18	0.88	0.022	-0.93	5.2	ENSG00000182149.19	chr16	gene	protein_coding	IST1
686	0.018	29	9	20	61.2272	40.1622	0.38	0.17	0.88	0.023	-0.96	5.2	ENSG00000185432.11	chr12	gene	protein_coding	METTL7A
687	0.018	29	8	21	54.5253	46.029	0.39	0.17	0.87	0.022	-0.95	5.2	ENSG00000198286.8	chr7	gene	protein_coding	CARD11
688	0.018	29	7	22	66.1729	40.4438	0.35	0.14	0.87	0.024	-1	5.1	ENSG00000205809.8	chr12	gene	protein_coding	KLRC2
689	0.018	29	6	23	51.4053	48.7753	0.35	0.14	0.87	0.024	-1	5.1	ENSG00000258659.5	chr11	gene	protein_coding	TRIM34
690	0.019	29	13	16	53.5915	44.1811	0.43	0.2	0.89	0.023	-0.85	5.2	ENSG00000005020.11	chr7	gene	protein_coding	SKAP2
691	0.019	29	16	13	45.3387	52.5374	2.3	1.1	4.9	0.023	0.85	5.2	ENSG00000073150.12	chr22	gene	protein_coding	PANX2
692	0.019	29	22	7	47.6698	52.9095	2.7	1.1	6.2	0.024	0.98	5.1	ENSG00000095739.10	chr10	gene	protein_coding	BAMBI
693	0.019	29	8	21	37.1471	52.3276	2.6	1.1	5.8	0.024	0.94	5.1	ENSG00000099954.17	chr22	gene	protein_coding	CECR2
694	0.019	29	10	19	55.2871	44.2375	0.41	0.19	0.88	0.023	-0.9	5.2	ENSG00000100365.13	chr22	gene	protein_coding	NCF4
695	0.019	29	9	20	52.3186	47.5059	0.4	0.18	0.88	0.023	-0.91	5.1	ENSG00000105497.6	chr19	gene	protein_coding	ZNF175
696	0.019	29	9	20	50.2932	49.3504	0.4	0.18	0.88	0.023	-0.92	5.2	ENSG00000107551.19	chr10	gene	protein_coding	RASSF4
697	0.019	29	7	22	50.712	49.1454	0.38	0.16	0.88	0.025	-0.98	5	ENSG00000108700.4	chr17	gene	protein_coding	CCL8
698	0.019	29	9	20	53.167	46.5653	0.4	0.18	0.88	0.023	-0.92	5.2	ENSG00000111843.12	chr6	gene	protein_coding	TMEM14C
699	0.019	29	11	18	57.9484	41.5129	0.42	0.2	0.89	0.023	-0.88	5.1	ENSG00000117305.13	chr1	gene	protein_coding	HMGCL
700	0.019	29	17	12	41.0184	56.2992	2.4	1.1	5	0.023	0.86	5.2	ENSG00000128165.8	chr22	gene	protein_coding	ADM2
701	0.019	29	18	11	45.8161	53.0704	2.4	1.1	5.1	0.023	0.87	5.2	ENSG00000135063.16	chr9	gene	protein_coding	FAM189A2
702	0.019	29	8	21	57.9241	43.8787	0.39	0.17	0.88	0.024	-0.95	5.1	ENSG00000145216.14	chr4	gene	protein_coding	FIP1L1
703	0.019	29	11	18	39.0497	53.1435	2.4	1.1	5.1	0.023	0.88	5.2	ENSG00000146013.9	chr5	gene	protein_coding	GFRA3
704	0.019	29	19	10	45.4936	53.8656	2.4	1.1	5.2	0.024	0.89	5.1	ENSG00000154856.11	chr18	gene	protein_coding	APCDD1
705	0.019	29	8	21	49.6041	50.0166	0.39	0.17	0.88	0.024	-0.94	5.1	ENSG00000162711.15	chr1	gene	protein_coding	NLRP3
706	0.019	29	12	17	53.8612	44.3368	0.42	0.2	0.89	0.023	-0.87	5.2	ENSG00000170248.12	chr3	gene	protein_coding	PDCD6IP
707	0.019	29	9	20	52.5944	47.1246	0.4	0.18	0.88	0.023	-0.92	5.2	ENSG00000170458.12	chr5	gene	protein_coding	CD14
708	0.019	29	15	14	39.5953	56.0052	2.3	1.1	4.9	0.022	0.85	5.2	ENSG00000172803.16	chr11	gene	protein_coding	SNX32
709	0.019	29	15	14	44.1416	52.9286	2.3	1.1	4.9	0.022	0.85	5.2	ENSG00000175920.14	chr4	gene	protein_coding	DOK7
710	0.019	29	16	13	40.9888	56.0143	2.4	1.1	4.9	0.023	0.86	5.2	ENSG00000183682.7	chr1	gene	protein_coding	BMP8A
711	0.019	29	10	19	57.3036	42.5249	0.41	0.19	0.88	0.023	-0.89	5.2	ENSG00000184939.14	chr16	gene	protein_coding	ZFP90
712	0.019	29	8	21	52.7557	47.3446	0.39	0.17	0.88	0.024	-0.94	5.1	ENSG00000197971.13	chr18	gene	protein_coding	MBP
713	0.019	29	23	6	49.674	50.0464	2.8	1.1	6.9	0.025	1	5.1	ENSG00000204219.8	chr1	gene	protein_coding	TCEA3
714	0.019	29	14	15	34.9226	58.3837	2.4	1.1	5.1	0.023	0.87	5.2	ENSG00000205358.3	chr16	gene	protein_coding	MT1H
715	0.019	29	19	10	41.4284	58.0309	2.4	1.1	5.3	0.023	0.89	5.2	ENSG00000255423.1	chr3	gene	protein_coding	EBLN2
716	0.019	29	13	16	38.0106	55.0347	2.4	1.1	5	0.023	0.86	5.2	ENSG00000279765.2	chr15	gene	protein_coding	RP11-437B10.1
717	0.02	29	8	21	53.1493	46.8744	0.39	0.17	0.88	0.024	-0.95	5.1	ENSG00000087266.14	chr4	gene	protein_coding	SH3BP2
718	0.02	29	11	18	56.8405	42.6472	0.42	0.2	0.89	0.024	-0.87	5.1	ENSG00000087470.16	chr12	gene	protein_coding	DNM1L
719	0.02	29	9	20	57.5113	42.6673	0.4	0.18	0.89	0.024	-0.92	5.1	ENSG00000105323.15	chr19	gene	protein_coding	HNRNPUL1
720	0.02	29	4	25	54.8701	47.4798	0.31	0.11	0.88	0.028	-1.2	4.8	ENSG00000106123.10	chr7	gene	protein_coding	EPHB6
721	0.02	29	10	19	60.375	40.4517	0.41	0.19	0.89	0.024	-0.89	5.1	ENSG00000106484.13	chr7	gene	protein_coding	MEST
722	0.02	29	7	22	63.9239	41.7348	0.38	0.16	0.89	0.025	-0.98	5	ENSG00000108448.19	chr17	gene	protein_coding	TRIM16L
723	0.02	29	16	13	38.7866	57.5558	2.3	1.1	4.9	0.024	0.85	5.1	ENSG00000113356.9	chr5	gene	protein_coding	POLR3G
724	0.02	29	20	9	40.1772	61.2095	2.6	1.1	6	0.025	0.95	5	ENSG00000132716.17	chr1	gene	protein_coding	DCAF8
725	0.02	29	21	8	47.962	51.7371	2.5	1.1	5.7	0.025	0.93	5	ENSG00000139514.11	chr13	gene	protein_coding	SLC7A1
726	0.02	29	8	21	55.0069	45.6396	0.39	0.17	0.89	0.025	-0.94	5	ENSG00000139719.8	chr12	gene	protein_coding	VPS33A
727	0.02	29	18	11	49.0284	50.4432	2.4	1.1	5.1	0.024	0.87	5.1	ENSG00000149485.15	chr11	gene	protein_coding	FADS1
728	0.02	29	10	19	53.7031	45.4671	0.41	0.19	0.89	0.024	-0.88	5.1	ENSG00000158828.5	chr1	gene	protein_coding	PINK1
729	0.02	29	20	9	49.5179	50.1156	2.5	1.1	5.4	0.025	0.9	5	ENSG00000171017.9	chr19	gene	protein_coding	LRRC8E
730	0.02	29	7	22	53.5178	47.244	0.38	0.16	0.89	0.025	-0.97	5	ENSG00000171051.7	chr19	gene	protein_coding	FPR1
731	0.02	29	10	19	59.3391	40.9641	0.4	0.18	0.89	0.024	-0.91	5.1	ENSG00000176087.13	chr5	gene	protein_coding	SLC35A4
732	0.02	29	17	12	43.9429	53.9464	2.3	1.1	4.9	0.024	0.85	5.1	ENSG00000186352.7	chr4	gene	protein_coding	ANKRD37
733	0.02	29	9	20	55.4518	44.5863	0.4	0.18	0.89	0.025	-0.91	5	ENSG00000186625.12	chr6	gene	protein_coding	KATNA1
734	0.02	29	9	20	56.6764	44.0205	0.4	0.18	0.89	0.025	-0.91	5	ENSG00000197172.9	chrX	gene	protein_coding	MAGEA6
735	0.02	29	19	10	46.4938	52.7905	2.4	1.1	5.2	0.024	0.89	5.1	ENSG00000198853.10	chr9	gene	protein_coding	RUSC2
736	0.02	29	9	20	53.5398	46.3679	0.4	0.18	0.89	0.024	-0.91	5.1	ENSG00000205423.10	chr16	gene	protein_coding	CNEP1R1
737	0.02	29	8	21	52.9208	47.2046	0.39	0.17	0.89	0.025	-0.94	5	ENSG00000245848.2	chr19	gene	protein_coding	CEBPA
738	0.021	29	17	12	50.6941	49.304	2.3	1.1	4.9	0.025	0.85	5	ENSG00000042832.10	chr8	gene	protein_coding	TG
739	0.021	29	18	11	39.3041	59.6331	2.4	1.1	5.1	0.026	0.87	5	ENSG00000049089.12	chr1	gene	protein_coding	COL9A2
740	0.021	29	11	18	54.2982	44.7976	0.42	0.2	0.9	0.025	-0.86	5	ENSG00000050405.12	chr12	gene	protein_coding	LIMA1
741	0.021	29	15	14	42.8926	53.8084	2.3	1.1	4.8	0.025	0.84	5	ENSG00000069482.6	chr11	gene	protein_coding	GAL
742	0.021	29	12	17	51.6774	47.1843	0.43	0.2	0.9	0.025	-0.85	5	ENSG00000071246.9	chr14	gene	protein_coding	VASH1
743	0.021	29	18	11	48.7851	50.6307	2.4	1.1	5	0.025	0.86	5	ENSG00000099219.12	chr9	gene	protein_coding	ERMP1
744	0.021	29	6	23	50.2738	49.5297	0.36	0.15	0.89	0.027	-1	4.9	ENSG00000100368.12	chr22	gene	protein_coding	CSF2RB
745	0.021	29	9	20	54.5199	45.4547	0.41	0.18	0.89	0.025	-0.9	5	ENSG00000103042.7	chr16	gene	protein_coding	SLC38A7
746	0.021	29	7	22	49.5023	50.0661	0.38	0.16	0.89	0.027	-0.97	4.9	ENSG00000106948.15	chr9	gene	protein_coding	AKNA
747	0.021	29	8	21	59.2127	42.9319	0.39	0.17	0.89	0.026	-0.93	5	ENSG00000108395.12	chr17	gene	protein_coding	TRIM37
748	0.021	29	8	21	53.9097	46.5267	0.39	0.17	0.89	0.025	-0.93	5	ENSG00000110852.4	chr12	gene	protein_coding	CLEC2B
749	0.021	29	18	11	44.8383	53.861	2.4	1.1	5	0.025	0.86	5	ENSG00000124251.9	chr20	gene	protein_coding	TP53TG5
750	0.021	29	4	25	62.6337	44.7887	0.31	0.11	0.89	0.03	-1.2	4.7	ENSG00000125931.9	chrX	gene	protein_coding	CITED1
751	0.021	29	12	17	53.8683	44.585	0.43	0.2	0.9	0.025	-0.85	5	ENSG00000129028.7	chr15	gene	protein_coding	THAP10
752	0.021	29	7	22	48.7463	50.7014	0.38	0.16	0.89	0.026	-0.97	5	ENSG00000131374.13	chr3	gene	protein_coding	TBC1D5
753	0.021	29	10	19	57.6893	42.1482	0.41	0.19	0.89	0.025	-0.88	5	ENSG00000135046.12	chr9	gene	protein_coding	ANXA1
754	0.021	29	10	19	56.379	43.428	0.42	0.19	0.9	0.026	-0.88	5	ENSG00000136436.13	chr17	gene	protein_coding	CALCOCO2
755	0.021	29	18	11	44.6835	54.3997	2.4	1.1	5	0.025	0.86	5	ENSG00000137269.13	chr6	gene	protein_coding	LRRC1
756	0.021	29	20	9	47.8179	51.79	2.5	1.1	5.4	0.026	0.9	5	ENSG00000138326.17	chr10	gene	protein_coding	RPS24
757	0.021	29	5	24	51.8724	48.7118	0.34	0.13	0.89	0.028	-1.1	4.8	ENSG00000144057.14	chr2	gene	protein_coding	ST6GAL2
758	0.021	29	18	11	44.5192	54.119	2.4	1.1	5	0.026	0.86	5	ENSG00000150054.17	chr10	gene	protein_coding	MPP7
759	0.021	29	15	14	43.041	53.7232	2.3	1.1	4.8	0.025	0.83	5	ENSG00000152782.15	chr10	gene	protein_coding	PANK1
760	0.021	29	8	21	49.4795	50.1366	0.39	0.17	0.89	0.025	-0.93	5	ENSG00000162692.9	chr1	gene	protein_coding	VCAM1
761	0.021	29	11	18	58.5665	40.8801	0.42	0.2	0.9	0.025	-0.86	5	ENSG00000167461.10	chr19	gene	protein_coding	RAB8A
762	0.021	29	21	8	48.0073	52.0784	2.5	1.1	5.8	0.026	0.93	5	ENSG00000167771.5	chr11	gene	protein_coding	RCOR2
763	0.021	29	9	20	59.1489	41.9243	0.41	0.18	0.9	0.026	-0.9	5	ENSG00000168175.13	chr14	gene	protein_coding	MAPK1IP1L
764	0.021	29	17	12	39.9913	57.7799	2.4	1.1	5	0.025	0.86	5	ENSG00000168917.8	chr3	gene	protein_coding	SLC35G2
765	0.021	29	10	19	51.0054	48.502	0.41	0.19	0.9	0.025	-0.88	5	ENSG00000170266.14	chr3	gene	protein_coding	GLB1
766	0.021	29	9	20	58.0335	42.8699	0.41	0.18	0.9	0.025	-0.9	5	ENSG00000170468.7	chr14	gene	protein_coding	C14orf169
767	0.021	29	7	22	53.0503	47.5712	0.38	0.16	0.89	0.026	-0.97	5	ENSG00000171657.5	chrX	gene	protein_coding	GPR82
768	0.021	29	21	8	42.71	59.5148	2.5	1.1	5.8	0.025	0.94	5	ENSG00000175274.17	chr11	gene	protein_coding	TP53I11
769	0.021	29	10	19	58.1852	41.6638	0.42	0.19	0.9	0.025	-0.88	5	ENSG00000179222.16	chrX	gene	protein_coding	MAGED1
770	0.021	29	10	19	52.7328	46.7092	0.41	0.19	0.9	0.025	-0.88	5	ENSG00000182179.9	chr3	gene	protein_coding	UBA7
771	0.021	29	13	16	45.934	51.2716	2.3	1.1	4.8	0.025	0.84	5	ENSG00000184374.2	chr8	gene	protein_coding	COLEC10
772	0.021	29	17	12	40.0345	57.7449	2.3	1.1	4.9	0.025	0.85	5.1	ENSG00000184465.14	chr6	gene	protein_coding	WDR27
773	0.021	29	7	22	63.7867	41.399	0.37	0.16	0.89	0.026	-0.98	5	ENSG00000184564.8	chr13	gene	protein_coding	SLITRK6
774	0.021	29	9	20	52.1782	47.5311	0.41	0.18	0.89	0.025	-0.9	5	ENSG00000184574.8	chr12	gene	protein_coding	LPAR5
775	0.021	29	7	22	45.1333	53.807	0.38	0.16	0.89	0.026	-0.97	4.9	ENSG00000187239.15	chr9	gene	protein_coding	FNBP1
776	0.021	29	16	13	40.6647	55.9358	2.3	1.1	4.9	0.025	0.85	5	ENSG00000189420.8	chrX	gene	protein_coding	ZFP92
777	0.021	29	16	13	39.2071	57.2615	2.3	1.1	4.8	0.025	0.84	5	ENSG00000198719.8	chr6	gene	protein_coding	DLL1
778	0.021	29	8	21	53.775	46.4804	0.4	0.18	0.9	0.026	-0.92	4.9	ENSG00000217555.11	chr16	gene	protein_coding	CKLF
779	0.021	29	8	21	51.364	48.5245	0.39	0.17	0.89	0.025	-0.93	5	ENSG00000225968.6	chr7	gene	protein_coding	ELFN1
780	0.021	29	8	21	52.4726	47.5846	0.4	0.17	0.89	0.026	-0.93	5	ENSG00000235863.3	chr6	gene	protein_coding	B3GALT4
781	0.022	29	11	18	61.4418	38.483	0.42	0.19	0.9	0.026	-0.87	5	ENSG00000055130.14	chr7	gene	protein_coding	CUL1
782	0.022	29	9	20	50.8135	48.8177	0.41	0.19	0.9	0.027	-0.89	4.9	ENSG00000055211.11	chr6	gene	protein_coding	GINM1
783	0.022	29	7	22	60.8986	43.1428	0.38	0.16	0.9	0.027	-0.96	4.9	ENSG00000075884.11	chr2	gene	protein_coding	ARHGAP15
784	0.022	29	18	11	39.5116	59.4397	2.4	1.1	5.1	0.026	0.86	4.9	ENSG00000076706.13	chr11	gene	protein_coding	MCAM
785	0.022	29	9	20	62.8806	40.2372	0.41	0.18	0.9	0.026	-0.9	4.9	ENSG00000082458.10	chrX	gene	protein_coding	DLG3
786	0.022	29	9	20	60.2282	41.4181	0.41	0.18	0.9	0.027	-0.9	4.9	ENSG00000106605.9	chr7	gene	protein_coding	BLVRA
787	0.022	29	20	9	47.0199	52.7016	2.4	1.1	5.4	0.026	0.9	4.9	ENSG00000108175.15	chr10	gene	protein_coding	ZMIZ1
788	0.022	29	8	21	52.0117	47.8856	0.4	0.17	0.9	0.027	-0.93	4.9	ENSG00000108946.13	chr17	gene	protein_coding	PRKAR1A
789	0.022	29	20	9	41.6943	59.4202	2.5	1.1	5.4	0.027	0.9	4.9	ENSG00000109775.9	chr4	gene	protein_coding	UFSP2
790	0.022	29	19	10	48.8173	50.6837	2.4	1.1	5.2	0.026	0.87	5	ENSG00000110074.9	chr11	gene	protein_coding	FOXRED1
791	0.022	29	10	19	54.6652	44.8743	0.41	0.19	0.9	0.026	-0.88	5	ENSG00000112062.9	chr6	gene	protein_coding	MAPK14
792	0.022	29	11	18	54.3953	44.6884	0.42	0.2	0.9	0.026	-0.86	5	ENSG00000114316.11	chr3	gene	protein_coding	USP4
793	0.022	29	4	25	58.0053	46.6098	0.31	0.11	0.89	0.03	-1.2	4.7	ENSG00000122188.11	chr1	gene	protein_coding	LAX1
794	0.022	29	19	10	43.7058	55.5315	2.4	1.1	5.2	0.026	0.87	5	ENSG00000122912.13	chr10	gene	protein_coding	SLC25A16
795	0.022	29	18	11	45.1932	53.7563	2.3	1.1	5	0.027	0.85	4.9	ENSG00000128298.15	chr22	gene	protein_coding	BAIAP2L2
796	0.022	29	20	9	42.4031	59.01	2.4	1.1	5.4	0.027	0.89	4.9	ENSG00000136770.9	chr10	gene	protein_coding	DNAJC1
797	0.022	29	10	19	54.1269	45.2131	0.42	0.19	0.9	0.026	-0.87	5	ENSG00000145908.11	chr5	gene	protein_coding	ZNF300
798	0.022	29	9	20	52.1227	47.5853	0.41	0.19	0.9	0.027	-0.89	4.9	ENSG00000155659.13	chrX	gene	protein_coding	VSIG4
799	0.022	29	8	21	51.5156	48.4624	0.4	0.18	0.9	0.027	-0.92	4.9	ENSG00000163803.11	chr2	gene	protein_coding	PLB1
800	0.022	29	18	11	41.6996	56.7182	2.4	1.1	5.3	0.027	0.88	4.9	ENSG00000165338.15	chr10	gene	protein_coding	HECTD2
801	0.022	29	9	20	54.3518	45.8055	0.41	0.19	0.9	0.026	-0.9	5	ENSG00000166619.11	chr20	gene	protein_coding	BLCAP
802	0.022	29	11	18	58.121	40.4969	0.41	0.19	0.9	0.026	-0.89	4.9	ENSG00000167930.14	chr16	gene	protein_coding	ITFG3
803	0.022	29	9	20	53.3136	46.7284	0.41	0.19	0.9	0.026	-0.89	4.9	ENSG00000186517.12	chr1	gene	protein_coding	ARHGAP30
804	0.022	29	9	20	48.2294	51.4633	0.41	0.18	0.9	0.027	-0.9	4.9	ENSG00000196549.9	chr3	gene	protein_coding	MME
805	0.022	29	9	20	59.6106	41.5329	0.41	0.18	0.9	0.027	-0.9	4.9	ENSG00000203705.9	chr1	gene	protein_coding	TATDN3
806	0.022	29	17	12	39.6348	58.4688	2.3	1.1	5	0.025	0.85	5	ENSG00000275832.3	chr17	gene	protein_coding	ARHGAP23
807	0.022	29	18	11	40.9147	58.1322	2.4	1.1	5	0.026	0.86	4.9	ENSG00000280789.1	chr16	gene	protein_coding	PAGR1
808	0.023	29	10	19	53.086	46.3302	0.42	0.2	0.91	0.027	-0.86	4.9	ENSG00000006327.12	chr16	gene	protein_coding	TNFRSF12A
809	0.023	29	19	10	46.0696	53.4977	2.4	1.1	5.1	0.027	0.87	4.9	ENSG00000012171.16	chr3	gene	protein_coding	SEMA3B
810	0.023	29	3	26	63.9011	45.4969	0.27	0.081	0.9	0.033	-1.3	4.5	ENSG00000033122.17	chr1	gene	protein_coding	LRRC7
811	0.023	29	13	16	59.9452	37.8935	0.43	0.21	0.91	0.027	-0.83	4.9	ENSG00000070010.17	chr22	gene	protein_coding	UFD1L
812	0.023	29	14	15	58.3522	37.04	0.44	0.21	0.91	0.027	-0.83	4.9	ENSG00000077942.16	chr22	gene	protein_coding	FBLN1
813	0.023	29	11	18	53.3385	45.686	0.43	0.2	0.91	0.027	-0.85	4.9	ENSG00000089159.14	chr12	gene	protein_coding	PXN
814	0.023	29	20	9	44.2979	56.048	2.4	1.1	5.4	0.028	0.89	4.8	ENSG00000101194.16	chr20	gene	protein_coding	SLC17A9
815	0.023	29	8	21	54.8746	45.7466	0.4	0.17	0.9	0.028	-0.93	4.9	ENSG00000105227.13	chr19	gene	protein_coding	PRX
816	0.023	29	10	19	50.103	49.5172	0.42	0.19	0.91	0.028	-0.87	4.8	ENSG00000105928.12	chr7	gene	protein_coding	DFNA5
817	0.023	29	10	19	53.7697	45.7911	0.42	0.2	0.91	0.027	-0.86	4.9	ENSG00000106683.13	chr7	gene	protein_coding	LIMK1
818	0.023	29	15	14	33.569	62.9723	2.3	1.1	4.9	0.027	0.84	4.9	ENSG00000113971.17	chr3	gene	protein_coding	NPHP3
819	0.023	29	18	11	43.5319	54.9173	2.3	1.1	5	0.027	0.85	4.9	ENSG00000118454.11	chr1	gene	protein_coding	ANKRD13C
820	0.023	29	10	19	58.9585	41.3188	0.41	0.18	0.91	0.028	-0.89	4.8	ENSG00000134575.8	chr11	gene	protein_coding	ACP2
821	0.023	29	17	12	42.1483	55.4691	2.3	1.1	4.9	0.027	0.84	4.9	ENSG00000143178.11	chr1	gene	protein_coding	TBX19
822	0.023	29	21	8	50.2396	49.3849	2.5	1.1	5.7	0.028	0.92	4.8	ENSG00000149196.14	chr11	gene	protein_coding	C11orf73
823	0.023	29	9	20	57.9967	43.2223	0.41	0.18	0.9	0.027	-0.9	4.9	ENSG00000149380.10	chr11	gene	protein_coding	P4HA3
824	0.023	29	3	26	45.432	51.7643	0.27	0.083	0.91	0.034	-1.3	4.5	ENSG00000152208.10	chr4	gene	protein_coding	GRID2
825	0.023	29	10	19	52.5842	46.8687	0.42	0.2	0.91	0.028	-0.86	4.8	ENSG00000165168.7	chrX	gene	protein_coding	CYBB
826	0.023	29	20	9	44.6363	55.3981	2.5	1.1	5.4	0.027	0.9	4.9	ENSG00000165732.11	chr10	gene	protein_coding	DDX21
827	0.023	29	7	22	57.741	44.8052	0.39	0.16	0.9	0.028	-0.95	4.8	ENSG00000166484.18	chr17	gene	protein_coding	MAPK7
828	0.023	29	11	18	57.9373	41.1239	0.43	0.2	0.91	0.027	-0.85	4.9	ENSG00000167460.13	chr19	gene	protein_coding	TPM4
829	0.023	29	18	11	42.2768	56.5389	2.3	1.1	5	0.027	0.85	4.9	ENSG00000168264.9	chr1	gene	protein_coding	IRF2BP2
830	0.023	29	16	13	39.3465	57.5276	2.3	1.1	4.9	0.027	0.85	4.9	ENSG00000169126.14	chr10	gene	protein_coding	ARMC4
831	0.023	29	8	21	46.8634	52.4619	0.4	0.17	0.9	0.028	-0.93	4.8	ENSG00000170571.10	chr5	gene	protein_coding	EMB
832	0.023	29	19	10	42.4627	57.7308	2.4	1.1	5.1	0.027	0.87	4.9	ENSG00000171206.12	chr10	gene	protein_coding	TRIM8
833	0.023	29	20	9	47.5127	52.197	2.4	1.1	5.3	0.028	0.89	4.9	ENSG00000173456.4	chr11	gene	protein_coding	RNF26
834	0.023	29	8	21	53.001	47.2614	0.4	0.18	0.91	0.028	-0.92	4.8	ENSG00000174348.12	chr1	gene	protein_coding	PODN
835	0.023	29	10	19	55.9901	43.5179	0.42	0.19	0.91	0.027	-0.87	4.9	ENSG00000175221.13	chr19	gene	protein_coding	MED16
836	0.023	29	18	11	41.3768	58.0813	2.4	1.1	5	0.027	0.85	4.9	ENSG00000180155.17	chr8	gene	protein_coding	LYNX1
837	0.023	29	19	10	42.8718	56.9485	2.4	1.1	5.2	0.027	0.87	4.9	ENSG00000180767.8	chr3	gene	protein_coding	CHST13
838	0.023	29	17	12	38.4955	58.9892	2.4	1.1	5.1	0.027	0.86	4.9	ENSG00000185532.13	chr10	gene	protein_coding	PRKG1
839	0.023	29	7	22	55.8683	45.5986	0.38	0.16	0.9	0.028	-0.96	4.8	ENSG00000196220.14	chr3	gene	protein_coding	SRGAP3
840	0.023	29	7	22	53.9618	46.9332	0.39	0.16	0.9	0.028	-0.95	4.8	ENSG00000250644.2	chr11	gene	protein_coding	RP11-295K3.1
841	0.023	29	19	10	49.6152	49.9988	2.4	1.1	5.1	0.028	0.86	4.8	ENSG00000253506.2	chr17	gene	protein_coding	NACA2
842	0.024	29	18	11	47.982	51.3193	2.3	1.1	4.9	0.028	0.84	4.8	ENSG00000065833.8	chr6	gene	protein_coding	ME1
843	0.024	29	20	9	43.7948	56.9426	2.4	1.1	5.3	0.029	0.88	4.8	ENSG00000074842.6	chr19	gene	protein_coding	MYDGF
844	0.024	29	10	19	56.5761	43.2355	0.42	0.2	0.92	0.029	-0.86	4.8	ENSG00000084731.12	chr2	gene	protein_coding	KIF3C
845	0.024	29	19	10	47.4474	51.9428	2.4	1.1	5.1	0.029	0.86	4.8	ENSG00000102554.12	chr13	gene	protein_coding	KLF5
846	0.024	29	18	11	38.6583	61.8137	2.4	1.1	5.2	0.028	0.87	4.8	ENSG00000116918.12	chr1	gene	protein_coding	TSNAX
847	0.024	29	20	9	45.1262	54.8725	2.4	1.1	5.3	0.029	0.88	4.8	ENSG00000124370.9	chr2	gene	protein_coding	MCEE
848	0.024	29	10	19	56.713	43.1018	0.42	0.2	0.91	0.029	-0.86	4.8	ENSG00000124496.11	chr6	gene	protein_coding	TRERF1
849	0.024	29	9	20	54.6072	45.3733	0.41	0.19	0.91	0.029	-0.88	4.8	ENSG00000130313.5	chr19	gene	protein_coding	PGLS
850	0.024	29	17	12	45.661	52.8883	2.3	1.1	4.8	0.028	0.83	4.8	ENSG00000143543.13	chr1	gene	protein_coding	JTB
851	0.024	29	20	9	43.9379	56.4529	2.4	1.1	5.4	0.029	0.89	4.8	ENSG00000149294.15	chr11	gene	protein_coding	NCAM1
852	0.024	29	17	12	39.0164	58.9931	2.3	1.1	4.9	0.028	0.84	4.8	ENSG00000152127.7	chr2	gene	protein_coding	MGAT5
853	0.024	29	7	22	52.8635	47.5967	0.39	0.17	0.91	0.029	-0.95	4.8	ENSG00000156966.6	chr2	gene	protein_coding	B3GNT7
854	0.024	29	15	14	48.8497	50.3606	2.3	1.1	4.8	0.028	0.83	4.8	ENSG00000160678.10	chr1	gene	protein_coding	S100A1
855	0.024	29	13	16	42.3434	52.9456	2.3	1.1	4.7	0.028	0.82	4.8	ENSG00000163827.11	chr3	gene	protein_coding	LRRC2
856	0.024	29	9	20	49.711	49.9465	0.41	0.19	0.91	0.028	-0.88	4.8	ENSG00000164741.13	chr8	gene	protein_coding	DLC1
857	0.024	29	19	10	46.681	52.624	2.4	1.1	5.1	0.029	0.86	4.8	ENSG00000165244.6	chr9	gene	protein_coding	ZNF367
858	0.024	29	10	19	52.9875	46.436	0.42	0.2	0.91	0.028	-0.86	4.8	ENSG00000179163.11	chr1	gene	protein_coding	FUCA1
859	0.024	29	8	21	60.1432	42.6062	0.4	0.18	0.91	0.029	-0.91	4.8	ENSG00000183486.11	chr21	gene	protein_coding	MX2
860	0.024	29	18	11	47.7399	51.4364	2.3	1.1	4.9	0.029	0.84	4.8	ENSG00000185920.14	chr9	gene	protein_coding	PTCH1
861	0.024	29	17	12	49.583	49.9824	2.3	1.1	4.8	0.028	0.83	4.8	ENSG00000186314.10	chr5	gene	protein_coding	PRELID2
862	0.024	29	22	7	45.2822	56.9893	2.6	1.1	6.1	0.029	0.95	4.8	ENSG00000206013.2	chr11	gene	protein_coding	IFITM5
863	0.024	29	19	10	41.8482	58.3903	2.4	1.1	5.1	0.028	0.86	4.8	ENSG00000255823.2	chr11	gene	protein_coding	MTRNR2L8
864	0.024	29	10	19	56.8843	42.9345	0.42	0.19	0.91	0.028	-0.87	4.8	ENSG00000276600.3	chr1	gene	protein_coding	RAB7B
865	0.025	29	10	19	56.5669	42.9273	0.42	0.2	0.92	0.029	-0.86	4.8	ENSG00000085721.11	chr16	gene	protein_coding	RRN3
866	0.025	29	9	20	51.2269	48.3945	0.41	0.19	0.92	0.029	-0.88	4.8	ENSG00000090382.5	chr12	gene	protein_coding	LYZ
867	0.025	29	9	20	53.8395	46.0887	0.42	0.19	0.92	0.029	-0.88	4.7	ENSG00000106823.11	chr9	gene	protein_coding	ECM2
868	0.025	29	8	21	51.5389	48.4435	0.41	0.18	0.92	0.03	-0.9	4.7	ENSG00000107562.15	chr10	gene	protein_coding	CXCL12
869	0.025	29	19	10	47.6174	51.7917	2.3	1.1	5	0.03	0.85	4.7	ENSG00000120254.14	chr6	gene	protein_coding	MTHFD1L
870	0.025	29	8	21	51.6865	48.1748	0.4	0.18	0.92	0.03	-0.91	4.7	ENSG00000129925.9	chr16	gene	protein_coding	TMEM8A
871	0.025	29	18	11	42.8346	56.0431	2.3	1.1	4.9	0.03	0.83	4.7	ENSG00000130254.10	chr19	gene	protein_coding	SAFB2
872	0.025	29	10	19	55.5003	44.0193	0.42	0.2	0.92	0.03	-0.86	4.7	ENSG00000132394.9	chr3	gene	protein_coding	EEFSEC
873	0.025	29	19	10	47.803	51.5436	2.3	1.1	5	0.03	0.85	4.7	ENSG00000138442.8	chr2	gene	protein_coding	WDR12
874	0.025	29	11	18	52.5225	46.7952	0.43	0.2	0.92	0.03	-0.84	4.7	ENSG00000148175.11	chr9	gene	protein_coding	STOM
875	0.025	29	17	12	43.4892	54.713	2.3	1.1	4.8	0.029	0.83	4.7	ENSG00000151846.8	chr13	gene	protein_coding	PABPC3
876	0.025	29	9	20	58.1127	42.8028	0.42	0.19	0.92	0.03	-0.88	4.7	ENSG00000159423.15	chr1	gene	protein_coding	ALDH4A1
877	0.025	29	22	7	47.6724	52.9058	2.6	1.1	6	0.031	0.94	4.7	ENSG00000163251.3	chr2	gene	protein_coding	FZD5
878	0.025	29	10	19	56.1991	43.6038	0.43	0.2	0.92	0.03	-0.85	4.7	ENSG00000163281.10	chr4	gene	protein_coding	GNPDA2
879	0.025	29	10	19	54.4505	45.0941	0.42	0.2	0.92	0.03	-0.86	4.7	ENSG00000164091.10	chr3	gene	protein_coding	WDR82
880	0.025	29	19	10	45.4441	53.7236	2.4	1.1	5.1	0.03	0.86	4.7	ENSG00000168675.17	chr18	gene	protein_coding	LDLRAD4
881	0.025	29	11	18	61.6774	38.7852	0.43	0.2	0.92	0.029	-0.84	4.7	ENSG00000176014.11	chr18	gene	protein_coding	TUBB6
882	0.025	29	10	19	59.9651	40.816	0.43	0.2	0.92	0.03	-0.86	4.7	ENSG00000177981.9	chr12	gene	protein_coding	ASB8
883	0.025	29	19	10	47.5713	51.74	2.4	1.1	5.3	0.03	0.88	4.7	ENSG00000178202.11	chr11	gene	protein_coding	KDELC2
884	0.025	29	8	21	55.166	45.7121	0.4	0.18	0.91	0.03	-0.91	4.7	ENSG00000179455.7	chr15	gene	protein_coding	MKRN3
885	0.025	29	6	23	53.8964	47.3705	0.37	0.15	0.91	0.031	-0.99	4.7	ENSG00000180785.8	chr11	gene	protein_coding	OR51E1
886	0.025	29	6	23	52.1178	48.3738	0.37	0.15	0.91	0.031	-0.99	4.6	ENSG00000183044.10	chr16	gene	protein_coding	ABAT
887	0.025	29	19	10	49.6134	50.0087	2.3	1.1	5.1	0.029	0.85	4.8	ENSG00000184785.5	chrX	gene	protein_coding	SMIM10
888	0.025	29	11	18	54.7834	43.9817	0.43	0.2	0.92	0.029	-0.84	4.8	ENSG00000186026.6	chr19	gene	protein_coding	ZNF284
889	0.025	29	11	18	55.3814	43.8669	0.43	0.2	0.92	0.029	-0.84	4.8	ENSG00000267534.2	chr19	gene	protein_coding	S1PR2
890	0.026	29	9	20	60.7434	41.4129	0.42	0.19	0.92	0.03	-0.87	4.7	ENSG00000078098.12	chr2	gene	protein_coding	FAP
891	0.026	29	9	20	56.5053	44.1655	0.42	0.19	0.92	0.031	-0.88	4.7	ENSG00000090530.8	chr3	gene	protein_coding	P3H2
892	0.026	29	9	20	53.3931	46.3445	0.42	0.19	0.92	0.03	-0.87	4.7	ENSG00000100154.13	chr22	gene	protein_coding	TTC28
893	0.026	29	18	11	41.9936	56.469	2.3	1.1	4.9	0.03	0.84	4.7	ENSG00000104517.11	chr8	gene	protein_coding	UBR5
894	0.026	29	10	19	60.8093	40.5165	0.42	0.2	0.92	0.03	-0.86	4.7	ENSG00000106355.8	chr7	gene	protein_coding	LSM5
895	0.026	29	6	23	47.4367	51.4211	0.37	0.15	0.92	0.032	-0.99	4.6	ENSG00000110324.8	chr11	gene	protein_coding	IL10RA
896	0.026	29	10	19	55.8596	43.9354	0.43	0.2	0.92	0.03	-0.86	4.7	ENSG00000116489.11	chr1	gene	protein_coding	CAPZA1
897	0.026	29	7	22	59.34	44.0838	0.39	0.16	0.92	0.032	-0.95	4.6	ENSG00000126752.7	chrX	gene	protein_coding	SSX1
898	0.026	29	7	22	51.5393	48.5696	0.39	0.17	0.92	0.031	-0.94	4.6	ENSG00000128815.16	chr10	gene	protein_coding	WDFY4
899	0.026	29	11	18	57.3781	41.7241	0.43	0.2	0.92	0.03	-0.84	4.7	ENSG00000131459.11	chr5	gene	protein_coding	GFPT2
900	0.026	29	19	10	48.818	50.6434	2.3	1.1	5	0.031	0.84	4.7	ENSG00000134874.16	chr13	gene	protein_coding	DZIP1
901	0.026	29	22	7	44.9506	57.1424	2.6	1.1	6	0.031	0.94	4.6	ENSG00000142798.15	chr1	gene	protein_coding	HSPG2
902	0.026	29	10	19	56.0997	43.7008	0.43	0.2	0.93	0.031	-0.85	4.6	ENSG00000143067.4	chr1	gene	protein_coding	ZNF697
903	0.026	29	19	10	46.0914	53.3085	2.3	1.1	5	0.03	0.85	4.7	ENSG00000144426.17	chr2	gene	protein_coding	NBEAL1
904	0.026	29	17	12	44.8177	53.5079	2.3	1.1	4.7	0.03	0.82	4.7	ENSG00000144488.13	chr2	gene	protein_coding	ESPNL
905	0.026	29	19	10	43.9879	55.2686	2.3	1.1	5	0.031	0.85	4.7	ENSG00000149311.16	chr11	gene	protein_coding	ATM
906	0.026	29	9	20	53.3884	46.3491	0.42	0.19	0.92	0.03	-0.87	4.7	ENSG00000152977.8	chr3	gene	protein_coding	ZIC1
907	0.026	29	9	20	54.9646	45.2609	0.42	0.19	0.92	0.031	-0.87	4.7	ENSG00000154734.13	chr21	gene	protein_coding	ADAMTS1
908	0.026	29	8	21	49.5115	50.1216	0.41	0.18	0.92	0.031	-0.9	4.7	ENSG00000164442.9	chr6	gene	protein_coding	CITED2
909	0.026	29	10	19	54.4278	44.8902	0.43	0.2	0.92	0.031	-0.85	4.7	ENSG00000170315.12	chr17	gene	protein_coding	UBB
910	0.026	29	20	9	48.8835	50.7937	2.4	1.1	5.3	0.03	0.87	4.7	ENSG00000171314.8	chr10	gene	protein_coding	PGAM1
911	0.026	29	8	21	57.6202	44.102	0.39	0.17	0.92	0.032	-0.94	4.6	ENSG00000171953.14	chr17	gene	protein_coding	ATPAF2
912	0.026	29	21	8	46.4422	53.6356	2.5	1.1	5.6	0.031	0.9	4.7	ENSG00000172890.10	chr11	gene	protein_coding	NADSYN1
913	0.026	29	9	20	52.3715	47.4566	0.42	0.19	0.92	0.031	-0.87	4.7	ENSG00000175489.9	chr19	gene	protein_coding	LRRC25
914	0.026	29	13	16	41.5719	53.2671	2.3	1.1	4.7	0.03	0.81	4.7	ENSG00000181652.17	chr7	gene	protein_coding	ATG9B
915	0.026	29	8	21	55.4124	45.3118	0.41	0.18	0.92	0.031	-0.9	4.6	ENSG00000186818.11	chr19	gene	protein_coding	LILRB4
916	0.026	29	12	17	58.3393	40.2513	0.44	0.21	0.93	0.031	-0.82	4.7	ENSG00000197619.12	chr19	gene	protein_coding	ZNF615
917	0.026	29	9	20	54.2754	46.0561	0.42	0.19	0.92	0.031	-0.87	4.6	ENSG00000197780.8	chr1	gene	protein_coding	TAF13
918	0.026	29	8	21	52.8203	47.4075	0.41	0.18	0.92	0.032	-0.9	4.6	ENSG00000197782.13	chr19	gene	protein_coding	ZNF780A
919	0.026	29	15	14	38.8731	57.1301	2.3	1.1	4.8	0.031	0.82	4.7	ENSG00000248643.5	chr11	gene	protein_coding	RBM14-RBM4
920	0.027	29	8	21	53.4001	47.2024	0.41	0.18	0.93	0.032	-0.89	4.6	ENSG00000005844.16	chr16	gene	protein_coding	ITGAL
921	0.027	29	16	13	43.8224	53.6381	2.2	1.1	4.7	0.032	0.81	4.6	ENSG00000068976.12	chr11	gene	protein_coding	PYGM
922	0.027	29	8	21	53.7108	46.6875	0.41	0.18	0.93	0.032	-0.89	4.6	ENSG00000099377.12	chr16	gene	protein_coding	HSD3B7
923	0.027	29	10	19	57.1923	42.9645	0.43	0.2	0.93	0.031	-0.85	4.6	ENSG00000100030.13	chr22	gene	protein_coding	MAPK1
924	0.027	29	19	10	46.2005	53.0511	2.3	1.1	5	0.032	0.84	4.6	ENSG00000108106.12	chr19	gene	protein_coding	UBE2S
925	0.027	29	12	17	56.2311	42.2741	0.44	0.21	0.93	0.031	-0.82	4.6	ENSG00000131100.11	chr22	gene	protein_coding	ATP6V1E1
926	0.027	29	10	19	58.4771	40.9716	0.43	0.2	0.93	0.031	-0.85	4.6	ENSG00000140694.15	chr16	gene	protein_coding	PARN
927	0.027	29	8	21	53.048	47.0968	0.41	0.18	0.93	0.032	-0.89	4.6	ENSG00000141985.8	chr19	gene	protein_coding	SH3GL1
928	0.027	29	7	22	56.7356	45.2218	0.39	0.17	0.93	0.033	-0.93	4.6	ENSG00000142188.15	chr21	gene	protein_coding	TMEM50B
929	0.027	29	6	23	56.0536	46.253	0.38	0.15	0.93	0.033	-0.98	4.5	ENSG00000142748.11	chr1	gene	protein_coding	FCN3
930	0.027	29	17	12	41.4999	56.8875	2.3	1.1	4.7	0.032	0.81	4.6	ENSG00000176842.13	chr16	gene	protein_coding	IRX5
931	0.027	29	13	16	56.3589	40.9372	0.44	0.21	0.93	0.031	-0.81	4.6	ENSG00000181804.13	chr3	gene	protein_coding	SLC9A9
932	0.027	29	10	19	33.8984	55.054	2.3	1.1	5.1	0.032	0.85	4.6	ENSG00000188505.4	chr19	gene	protein_coding	NCCRP1
933	0.027	29	19	10	46.1135	53.1285	2.3	1.1	5	0.031	0.85	4.6	ENSG00000198331.9	chr11	gene	protein_coding	HYLS1
934	0.027	29	20	9	47.4902	52.3354	2.4	1.1	5.3	0.032	0.87	4.6	ENSG00000214357.7	chr5	gene	protein_coding	NEURL1B
935	0.028	29	7	22	48.6128	50.7635	0.4	0.17	0.93	0.033	-0.93	4.5	ENSG00000002933.6	chr7	gene	protein_coding	TMEM176A
936	0.028	29	9	20	59.4327	42.4232	0.41	0.18	0.93	0.033	-0.89	4.5	ENSG00000050820.15	chr16	gene	protein_coding	BCAR1
937	0.028	29	7	22	45.5593	53.278	0.4	0.17	0.93	0.034	-0.93	4.5	ENSG00000100065.13	chr22	gene	protein_coding	CARD10
938	0.028	29	10	19	53.9276	45.4271	0.43	0.2	0.93	0.032	-0.84	4.6	ENSG00000100304.12	chr22	gene	protein_coding	TTLL12
939	0.028	29	17	12	45.1304	53.1152	2.3	1.1	4.9	0.033	0.83	4.5	ENSG00000110330.7	chr11	gene	protein_coding	BIRC2
940	0.028	29	11	18	58.7774	41.4875	0.43	0.2	0.93	0.032	-0.83	4.6	ENSG00000122512.13	chr7	gene	protein_coding	PMS2
941	0.028	29	16	13	47.4979	51.2338	2.2	1.1	4.6	0.033	0.8	4.6	ENSG00000125084.10	chr12	gene	protein_coding	WNT1
942	0.028	29	13	16	58.4705	39.1371	0.45	0.21	0.93	0.032	-0.81	4.6	ENSG00000128245.13	chr22	gene	protein_coding	YWHAH
943	0.028	29	5	24	52.3695	48.5785	0.35	0.13	0.93	0.035	-1	4.4	ENSG00000129244.7	chr17	gene	protein_coding	ATP1B2
944	0.028	29	19	10	46.9357	52.3977	2.3	1.1	5	0.033	0.84	4.6	ENSG00000130988.11	chrX	gene	protein_coding	RGN
945	0.028	29	18	11	45.6562	53.1997	2.3	1.1	4.8	0.033	0.82	4.6	ENSG00000136153.18	chr13	gene	protein_coding	LMO7
946	0.028	29	9	20	55.2097	45.264	0.42	0.19	0.93	0.033	-0.86	4.5	ENSG00000139112.9	chr12	gene	protein_coding	GABARAPL1
947	0.028	29	9	20	55.2202	44.8021	0.42	0.19	0.93	0.033	-0.86	4.5	ENSG00000151090.16	chr3	gene	protein_coding	THRB
948	0.028	29	8	21	53.7809	46.4754	0.41	0.18	0.93	0.033	-0.89	4.5	ENSG00000152580.8	chr3	gene	protein_coding	IGSF10
949	0.028	29	9	20	53.4709	46.4322	0.42	0.19	0.93	0.033	-0.86	4.5	ENSG00000155252.13	chr10	gene	protein_coding	PI4K2A
950	0.028	29	18	11	47.8258	51.2979	2.3	1.1	4.8	0.033	0.82	4.6	ENSG00000170525.17	chr10	gene	protein_coding	PFKFB3
951	0.028	29	10	19	52.7711	46.8135	0.43	0.2	0.93	0.033	-0.83	4.6	ENSG00000175220.10	chr11	gene	protein_coding	ARHGAP1
952	0.028	29	4	25	47.9013	50.8247	0.32	0.11	0.93	0.036	-1.1	4.4	ENSG00000177191.2	chr19	gene	protein_coding	B3GNT8
953	0.028	29	9	20	57.8617	43.0156	0.42	0.19	0.93	0.033	-0.86	4.5	ENSG00000187189.10	chr6	gene	protein_coding	TSPYL4
954	0.028	29	10	19	52.7284	46.5636	0.43	0.2	0.94	0.033	-0.83	4.5	ENSG00000233276.3	chr3	gene	protein_coding	GPX1
955	0.029	29	12	17	59.6249	39.3129	0.44	0.2	0.94	0.034	-0.83	4.5	ENSG00000077549.16	chr1	gene	protein_coding	CAPZB
956	0.029	29	11	18	56.8643	42.2754	0.44	0.21	0.94	0.034	-0.82	4.5	ENSG00000082898.15	chr2	gene	protein_coding	XPO1
957	0.029	29	17	12	44.2832	54.3098	2.2	1.1	4.7	0.033	0.81	4.5	ENSG00000097096.8	chr1	gene	protein_coding	SYDE2
958	0.029	29	6	23	49.1577	50.2738	0.38	0.15	0.94	0.036	-0.97	4.4	ENSG00000104903.4	chr19	gene	protein_coding	LYL1
959	0.029	29	19	10	46.7648	52.5496	2.3	1.1	5	0.033	0.84	4.5	ENSG00000106263.16	chr7	gene	protein_coding	EIF3B
960	0.029	29	9	20	50.1245	49.5504	0.42	0.19	0.94	0.034	-0.86	4.5	ENSG00000107099.14	chr9	gene	protein_coding	DOCK8
961	0.029	29	6	23	53.4323	47.6507	0.38	0.16	0.94	0.036	-0.96	4.4	ENSG00000108786.9	chr17	gene	protein_coding	HSD17B1
962	0.029	29	20	9	50.869	48.8567	2.3	1.1	5.2	0.034	0.85	4.5	ENSG00000110931.17	chr12	gene	protein_coding	CAMKK2
963	0.029	29	10	19	48.3018	51.5436	0.43	0.2	0.94	0.033	-0.84	4.5	ENSG00000111269.2	chr12	gene	protein_coding	CREBL2
964	0.029	29	17	12	43.3702	55.048	2.2	1.1	4.7	0.034	0.81	4.5	ENSG00000112667.11	chr6	gene	protein_coding	DNPH1
965	0.029	29	18	11	40.5328	58.9058	2.3	1.1	4.9	0.033	0.83	4.5	ENSG00000119004.13	chr2	gene	protein_coding	CYP20A1
966	0.029	29	9	20	51.3402	48.4176	0.43	0.19	0.94	0.034	-0.85	4.5	ENSG00000123609.9	chr2	gene	protein_coding	NMI
967	0.029	29	13	16	44.1635	52.1872	2.2	1.1	4.6	0.033	0.8	4.5	ENSG00000126231.12	chr13	gene	protein_coding	PROZ
968	0.029	29	17	12	41.4167	56.3105	2.2	1.1	4.7	0.033	0.81	4.5	ENSG00000133315.9	chr11	gene	protein_coding	MACROD1
969	0.029	29	20	9	45.1187	54.8805	2.4	1.1	5.2	0.034	0.86	4.5	ENSG00000136152.13	chr13	gene	protein_coding	COG3
970	0.029	29	17	12	38.0911	60.2595	2.3	1.1	4.8	0.033	0.81	4.5	ENSG00000146830.9	chr7	gene	protein_coding	GIGYF1
971	0.029	29	14	15	38.1051	56.2213	2.3	1.1	4.8	0.034	0.82	4.5	ENSG00000147166.9	chrX	gene	protein_coding	ITGB1BP2
972	0.029	29	8	21	51.7234	48.3658	0.42	0.18	0.94	0.035	-0.88	4.4	ENSG00000150337.12	chr1	gene	protein_coding	FCGR1A
973	0.029	29	11	18	56.096	43.1	0.44	0.21	0.94	0.033	-0.82	4.5	ENSG00000151239.12	chr12	gene	protein_coding	TWF1
974	0.029	29	18	11	39.8983	59.5254	2.3	1.1	5.1	0.034	0.84	4.5	ENSG00000157510.12	chr5	gene	protein_coding	AFAP1L1
975	0.029	29	5	24	56.088	46.7519	0.36	0.14	0.94	0.036	-1	4.4	ENSG00000163735.6	chr4	gene	protein_coding	CXCL5
976	0.029	29	4	25	54.4077	47.9188	0.33	0.11	0.94	0.038	-1.1	4.3	ENSG00000169495.4	chr8	gene	protein_coding	HTRA4
977	0.029	29	13	16	51.3856	47.1128	0.45	0.22	0.94	0.034	-0.79	4.5	ENSG00000169515.5	chr19	gene	protein_coding	CCDC8
978	0.029	29	18	11	40.2222	59.2091	2.3	1.1	4.9	0.034	0.83	4.5	ENSG00000170873.17	chr8	gene	protein_coding	MTSS1
979	0.029	29	9	20	53.0582	46.9555	0.42	0.19	0.94	0.034	-0.86	4.5	ENSG00000174125.6	chr4	gene	protein_coding	TLR1
980	0.029	29	19	10	42.9979	56.8194	2.3	1.1	5	0.033	0.83	4.5	ENSG00000177096.7	chr22	gene	protein_coding	FAM109B
981	0.029	29	7	22	48.5267	50.9301	0.4	0.17	0.94	0.034	-0.92	4.5	ENSG00000181350.10	chr17	gene	protein_coding	LRRC75A
982	0.029	29	19	10	41.9144	57.9286	2.4	1.1	5.2	0.034	0.86	4.5	ENSG00000183853.16	chr1	gene	protein_coding	KIRREL
983	0.029	29	10	19	58.9459	42.0964	0.43	0.2	0.94	0.034	-0.83	4.5	ENSG00000196152.9	chr9	gene	protein_coding	ZNF79
984	0.029	29	11	18	58.682	41.1786	0.44	0.21	0.94	0.033	-0.82	4.5	ENSG00000198464.12	chr19	gene	protein_coding	ZNF480
985	0.029	29	11	18	55.773	43.1385	0.44	0.21	0.94	0.034	-0.82	4.5	ENSG00000198890.7	chr1	gene	protein_coding	PRMT6
986	0.029	29	5	24	52.7121	48.4102	0.36	0.14	0.94	0.037	-1	4.4	ENSG00000204475.8	chr6	gene	protein_coding	NCR3
987	0.029	29	16	13	39.435	57.4625	2.3	1.1	4.8	0.033	0.82	4.5	ENSG00000213390.9	chr10	gene	protein_coding	ARHGAP19
988	0.03	29	11	18	52.2114	47.0153	0.44	0.21	0.94	0.035	-0.82	4.4	ENSG00000064703.10	chr1	gene	protein_coding	DDX20
989	0.03	29	5	24	49.0205	50.2905	0.36	0.14	0.95	0.038	-1	4.3	ENSG00000074966.9	chr4	gene	protein_coding	TXK
990	0.03	29	18	11	47.145	51.895	2.2	1.1	4.8	0.035	0.81	4.5	ENSG00000100156.9	chr22	gene	protein_coding	SLC16A8
991	0.03	29	12	17	56.1064	42.0612	0.45	0.21	0.94	0.034	-0.81	4.5	ENSG00000104313.16	chr8	gene	protein_coding	EYA1
992	0.03	29	7	22	53.2625	47.4227	0.4	0.17	0.94	0.036	-0.91	4.4	ENSG00000106351.11	chr7	gene	protein_coding	AGFG2
993	0.03	29	11	18	56.8695	42.6175	0.44	0.21	0.94	0.034	-0.82	4.5	ENSG00000113552.14	chr5	gene	protein_coding	GNPDA1
994	0.03	29	10	19	58.1572	42.0655	0.43	0.2	0.94	0.034	-0.83	4.5	ENSG00000114251.12	chr3	gene	protein_coding	WNT5A
995	0.03	29	12	17	61.6865	37.1004	0.44	0.2	0.94	0.034	-0.82	4.5	ENSG00000118508.4	chr6	gene	protein_coding	RAB32
996	0.03	29	10	19	61.3974	40.018	0.42	0.19	0.94	0.035	-0.86	4.5	ENSG00000124217.4	chr20	gene	protein_coding	MOCS3
997	0.03	29	8	21	48.8552	50.6914	0.42	0.18	0.94	0.036	-0.87	4.4	ENSG00000126106.12	chr1	gene	protein_coding	TMEM53
998	0.03	29	8	21	53.746	46.9483	0.42	0.18	0.94	0.036	-0.87	4.4	ENSG00000128849.10	chr15	gene	protein_coding	CGNL1
999	0.03	29	10	19	55.3131	44.2109	0.44	0.2	0.94	0.035	-0.83	4.4	ENSG00000132275.9	chr11	gene	protein_coding	RRP8
1000	0.03	29	12	17	60.955	38.4347	0.45	0.21	0.94	0.034	-0.81	4.5	ENSG00000134294.12	chr12	gene	protein_coding	SLC38A2
1001	0.03	29	6	23	49.4436	50.0708	0.38	0.16	0.94	0.037	-0.96	4.4	ENSG00000134460.14	chr10	gene	protein_coding	IL2RA
1002	0.03	29	8	21	48.9183	50.5623	0.41	0.18	0.94	0.036	-0.88	4.4	ENSG00000134516.14	chr5	gene	protein_coding	DOCK2
1003	0.03	29	18	11	44.3262	54.7173	2.3	1.1	4.8	0.034	0.81	4.5	ENSG00000136826.13	chr9	gene	protein_coding	KLF4
1004	0.03	29	9	20	53.9012	46.0312	0.43	0.19	0.94	0.035	-0.85	4.4	ENSG00000137767.12	chr15	gene	protein_coding	SQRDL
1005	0.03	29	12	17	55.4126	43.2396	0.45	0.21	0.94	0.035	-0.8	4.4	ENSG00000137965.9	chr1	gene	protein_coding	IFI44
1006	0.03	29	8	21	52.9008	47.4582	0.42	0.18	0.94	0.035	-0.88	4.4	ENSG00000141574.6	chr17	gene	protein_coding	SECTM1
1007	0.03	29	8	21	50.4162	49.328	0.41	0.18	0.94	0.035	-0.88	4.4	ENSG00000142875.18	chr1	gene	protein_coding	PRKACB
1008	0.03	29	12	17	63.2566	36.7104	0.44	0.21	0.94	0.034	-0.82	4.5	ENSG00000161057.9	chr7	gene	protein_coding	PSMC2
1009	0.03	29	15	14	38.8335	56.8042	2.2	1.1	4.6	0.034	0.8	4.5	ENSG00000163406.9	chr3	gene	protein_coding	SLC15A2
1010	0.03	29	8	21	51.7043	48.236	0.42	0.18	0.94	0.036	-0.87	4.4	ENSG00000165898.12	chr14	gene	protein_coding	ISCA2
1011	0.03	29	10	19	59.86	40.9094	0.43	0.2	0.94	0.034	-0.84	4.5	ENSG00000165949.11	chr14	gene	protein_coding	IFI27
1012	0.03	29	17	12	40.2902	57.9132	2.3	1.1	4.9	0.035	0.82	4.4	ENSG00000166402.7	chr11	gene	protein_coding	TUB
1013	0.03	29	6	23	63.7008	43.369	0.38	0.15	0.94	0.037	-0.98	4.4	ENSG00000174521.7	chr19	gene	protein_coding	TTC9B
1014	0.03	29	8	21	55.5842	45.3897	0.42	0.18	0.94	0.036	-0.87	4.4	ENSG00000179954.13	chr19	gene	protein_coding	SSC5D
1015	0.03	29	19	10	42.8626	56.9579	2.3	1.1	5	0.035	0.83	4.4	ENSG00000181458.9	chr3	gene	protein_coding	TMEM45A
1016	0.03	29	9	20	56.7109	43.9913	0.43	0.19	0.94	0.035	-0.85	4.4	ENSG00000196526.9	chr4	gene	protein_coding	AFAP1
1017	0.03	29	13	16	41.43	53.5278	2.2	1.1	4.6	0.035	0.79	4.5	ENSG00000196890.4	chr1	gene	protein_coding	HIST3H2BB
1018	0.03	29	8	21	58.0473	43.7882	0.41	0.18	0.94	0.035	-0.88	4.4	ENSG00000213516.8	chr1	gene	protein_coding	RBMXL1
1019	0.031	29	11	18	56.3018	43.1987	0.45	0.21	0.95	0.036	-0.81	4.4	ENSG00000090612.19	chr12	gene	protein_coding	ZNF268
1020	0.031	29	9	20	49.3347	50.3085	0.43	0.2	0.95	0.036	-0.85	4.4	ENSG00000095970.15	chr6	gene	protein_coding	TREM2
1021	0.031	29	9	20	55.0648	45.1718	0.43	0.2	0.95	0.036	-0.84	4.4	ENSG00000103194.14	chr16	gene	protein_coding	USP10
1022	0.031	29	17	12	40.0887	58.4839	2.2	1.1	4.7	0.035	0.8	4.4	ENSG00000107140.14	chr9	gene	protein_coding	TESK1
1023	0.031	29	6	23	51.3234	48.924	0.38	0.16	0.94	0.037	-0.96	4.3	ENSG00000113361.11	chr5	gene	protein_coding	CDH6
1024	0.031	29	18	11	39.6902	60.7062	2.2	1.1	4.8	0.035	0.81	4.4	ENSG00000115275.10	chr2	gene	protein_coding	MOGS
1025	0.031	29	18	11	44.5599	54.0861	2.2	1.1	4.8	0.036	0.81	4.4	ENSG00000117143.12	chr1	gene	protein_coding	UAP1
1026	0.031	29	3	26	49.1338	50.0846	0.29	0.088	0.96	0.043	-1.2	4.1	ENSG00000118432.12	chr6	gene	protein_coding	CNR1
1027	0.031	29	9	20	51.7617	48.0249	0.43	0.19	0.95	0.036	-0.85	4.4	ENSG00000121691.4	chr11	gene	protein_coding	CAT
1028	0.031	29	10	19	56.1362	43.9486	0.44	0.2	0.95	0.036	-0.83	4.4	ENSG00000130479.9	chr19	gene	protein_coding	MAP1S
1029	0.031	29	12	17	59.3912	39.5637	0.45	0.21	0.94	0.035	-0.8	4.4	ENSG00000132661.3	chr20	gene	protein_coding	NXT1
1030	0.031	29	10	19	53.6467	45.917	0.44	0.2	0.95	0.036	-0.82	4.4	ENSG00000133835.13	chr5	gene	protein_coding	HSD17B4
1031	0.031	29	20	9	50.6477	48.9874	2.3	1.1	5.1	0.036	0.84	4.4	ENSG00000134824.12	chr11	gene	protein_coding	FADS2
1032	0.031	29	20	9	48.5091	51.177	2.3	1.1	5.1	0.036	0.84	4.4	ENSG00000137714.2	chr11	gene	protein_coding	FDX1
1033	0.031	29	15	14	42.9784	53.7591	2.2	1.1	4.7	0.036	0.8	4.4	ENSG00000138115.12	chr10	gene	protein_coding	CYP2C8
1034	0.031	29	10	19	55.9088	43.8872	0.44	0.2	0.95	0.036	-0.82	4.4	ENSG00000138794.8	chr4	gene	protein_coding	CASP6
1035	0.031	29	11	18	57.2386	42.2396	0.44	0.2	0.95	0.036	-0.83	4.4	ENSG00000146094.12	chr5	gene	protein_coding	DOK3
1036	0.031	29	9	20	52.4356	47.3969	0.43	0.2	0.95	0.036	-0.84	4.4	ENSG00000151743.9	chr12	gene	protein_coding	AMN1
1037	0.031	29	14	15	41.2703	54.2587	2.2	1.1	4.6	0.035	0.79	4.4	ENSG00000156885.5	chr16	gene	protein_coding	COX6A2
1038	0.031	29	11	18	55.3896	43.8581	0.45	0.21	0.95	0.036	-0.81	4.4	ENSG00000161642.16	chr12	gene	protein_coding	ZNF385A
1039	0.031	29	15	14	47.1555	51.2847	2.2	1.1	4.5	0.036	0.78	4.4	ENSG00000172346.13	chr22	gene	protein_coding	CSDC2
1040	0.031	29	13	16	54.3768	43.3281	0.45	0.21	0.95	0.035	-0.8	4.4	ENSG00000174807.3	chr11	gene	protein_coding	CD248
1041	0.031	29	11	18	60.6884	39.2188	0.44	0.21	0.95	0.035	-0.81	4.4	ENSG00000189369.8	chrX	gene	protein_coding	GSPT2
1042	0.031	29	7	22	56.6846	45.4756	0.4	0.17	0.95	0.037	-0.91	4.4	ENSG00000214941.6	chr17	gene	protein_coding	ZSWIM7
1043	0.031	29	9	20	52.2168	47.6008	0.43	0.2	0.95	0.036	-0.84	4.4	ENSG00000253276.2	chr7	gene	protein_coding	CCDC71L
1044	0.031	29	20	9	47.0994	52.6202	2.3	1.1	5.1	0.036	0.84	4.4	ENSG00000257315.1	chr1	gene	protein_coding	ZBED6
1045	0.032	29	11	18	55.0604	43.9401	0.45	0.21	0.95	0.037	-0.8	4.4	ENSG00000008853.15	chr8	gene	protein_coding	RHOBTB2
1046	0.032	29	23	6	49.808	49.8593	2.6	1.1	6.4	0.039	0.95	4.3	ENSG00000064195.7	chr17	gene	protein_coding	DLX3
1047	0.032	29	11	18	55.0499	44.2227	0.45	0.21	0.95	0.037	-0.8	4.4	ENSG00000070614.13	chr5	gene	protein_coding	NDST1
1048	0.032	29	11	18	55.5001	43.7395	0.45	0.21	0.95	0.036	-0.8	4.4	ENSG00000072110.12	chr14	gene	protein_coding	ACTN1
1049	0.032	29	9	20	47.878	51.8231	0.43	0.2	0.95	0.037	-0.84	4.4	ENSG00000107902.12	chr10	gene	protein_coding	LHPP
1050	0.032	29	21	8	48.4369	51.3916	2.4	1	5.4	0.038	0.86	4.3	ENSG00000115368.8	chr2	gene	protein_coding	WDR75
1051	0.032	29	9	20	57.8064	43.3761	0.43	0.2	0.95	0.037	-0.84	4.4	ENSG00000116678.17	chr1	gene	protein_coding	LEPR
1052	0.032	29	10	19	53.9508	45.6057	0.44	0.2	0.95	0.037	-0.82	4.3	ENSG00000126351.11	chr17	gene	protein_coding	THRA
1053	0.032	29	11	18	58.3284	41.524	0.45	0.21	0.95	0.037	-0.8	4.4	ENSG00000132256.17	chr11	gene	protein_coding	TRIM5
1054	0.032	29	19	10	43.2746	56.2277	2.3	1.1	4.9	0.037	0.82	4.4	ENSG00000132635.15	chr20	gene	protein_coding	PCED1A
1055	0.032	29	10	19	51.9993	47.6036	0.44	0.2	0.95	0.037	-0.82	4.4	ENSG00000137462.6	chr4	gene	protein_coding	TLR2
1056	0.032	29	9	20	53.229	46.8036	0.43	0.2	0.95	0.037	-0.84	4.4	ENSG00000137764.18	chr15	gene	protein_coding	MAP2K5
1057	0.032	29	19	10	41.7474	58.4985	2.3	1.1	5	0.037	0.83	4.4	ENSG00000148719.13	chr10	gene	protein_coding	DNAJB12
1058	0.032	29	10	19	56.6659	43.4551	0.44	0.2	0.95	0.036	-0.82	4.4	ENSG00000156853.10	chr16	gene	protein_coding	ZNF689
1059	0.032	29	19	10	44.4871	55.0434	2.3	1.1	4.9	0.037	0.82	4.4	ENSG00000158850.13	chr1	gene	protein_coding	B4GALT3
1060	0.032	29	10	19	39.9982	52.6569	2.3	1	4.9	0.037	0.82	4.3	ENSG00000163492.12	chr2	gene	protein_coding	CCDC141
1061	0.032	29	22	7	45.9874	55.8782	2.5	1	5.8	0.039	0.9	4.3	ENSG00000164692.16	chr7	gene	protein_coding	COL1A2
1062	0.032	29	10	19	55.0373	44.4933	0.44	0.2	0.95	0.037	-0.82	4.3	ENSG00000166503.7	chr15	gene	protein_coding	HDGFRP3
1063	0.032	29	9	20	56.5475	44.1298	0.43	0.19	0.95	0.037	-0.85	4.4	ENSG00000167112.9	chr9	gene	protein_coding	TRUB2
1064	0.032	29	16	13	38.7537	58.3633	2.2	1.1	4.8	0.036	0.81	4.4	ENSG00000167191.10	chr16	gene	protein_coding	GPRC5B
1065	0.032	29	6	23	60.6807	44.2068	0.38	0.15	0.95	0.039	-0.96	4.3	ENSG00000168702.15	chr2	gene	protein_coding	LRP1B
1066	0.032	29	5	24	51.0168	49.2113	0.36	0.14	0.95	0.04	-1	4.2	ENSG00000169248.11	chr4	gene	protein_coding	CXCL11
1067	0.032	29	20	9	46.2589	53.6568	2.3	1.1	5.1	0.037	0.84	4.3	ENSG00000172922.7	chr11	gene	protein_coding	RNASEH2C
1068	0.032	29	18	11	46.5234	52.6285	2.2	1.1	4.7	0.037	0.8	4.4	ENSG00000172986.11	chr3	gene	protein_coding	GXYLT2
1069	0.032	29	11	18	55.7343	43.182	0.45	0.21	0.95	0.037	-0.8	4.4	ENSG00000175643.8	chr16	gene	protein_coding	RMI2
1070	0.032	29	7	22	49.4192	50.1272	0.4	0.17	0.95	0.038	-0.9	4.3	ENSG00000178226.9	chr16	gene	protein_coding	PRSS36
1071	0.032	29	18	11	40.712	58.3212	2.2	1.1	4.8	0.037	0.8	4.4	ENSG00000179085.7	chr1	gene	protein_coding	DPM3
1072	0.032	29	12	17	33.989	57.2004	2.2	1	4.8	0.037	0.81	4.3	ENSG00000197921.5	chr1	gene	protein_coding	HES5
1073	0.032	29	11	18	52.7278	46.4063	0.45	0.21	0.95	0.037	-0.8	4.4	ENSG00000213625.7	chr1	gene	protein_coding	LEPROT
1074	0.033	29	7	22	54.5633	46.67	0.41	0.17	0.96	0.04	-0.9	4.2	ENSG00000042317.15	chr14	gene	protein_coding	SPATA7
1075	0.033	29	17	12	41.5694	56.1928	2.2	1	4.6	0.038	0.79	4.3	ENSG00000069764.8	chr16	gene	protein_coding	PLA2G10
1076	0.033	29	8	21	54.7203	46.0557	0.42	0.19	0.96	0.038	-0.86	4.3	ENSG00000075213.9	chr7	gene	protein_coding	SEMA3A
1077	0.033	29	10	19	56.8758	43.2594	0.43	0.2	0.96	0.039	-0.84	4.3	ENSG00000090565.14	chr16	gene	protein_coding	RAB11FIP3
1078	0.033	29	5	24	62.3952	44.2889	0.36	0.14	0.96	0.041	-1	4.2	ENSG00000100453.11	chr14	gene	protein_coding	GZMB
1079	0.033	29	19	10	43.292	56.5182	2.3	1	4.9	0.038	0.81	4.3	ENSG00000104679.9	chr8	gene	protein_coding	R3HCC1
1080	0.033	29	17	12	47.8833	51.2556	2.2	1	4.6	0.038	0.78	4.3	ENSG00000110987.7	chr12	gene	protein_coding	BCL7A
1081	0.033	29	18	11	46.7542	52.312	2.2	1	4.7	0.038	0.8	4.3	ENSG00000118922.15	chr13	gene	protein_coding	KLF12
1082	0.033	29	9	20	60.294	41.7592	0.43	0.19	0.95	0.038	-0.84	4.3	ENSG00000125319.13	chr17	gene	protein_coding	C17orf53
1083	0.033	29	9	20	56.94	43.797	0.43	0.19	0.96	0.038	-0.84	4.3	ENSG00000132000.10	chr19	gene	protein_coding	PODNL1
1084	0.033	29	19	10	46.1199	53.6231	2.3	1	4.8	0.038	0.81	4.3	ENSG00000137501.15	chr11	gene	protein_coding	SYTL2
1085	0.033	29	6	23	56.1638	46.1897	0.39	0.16	0.96	0.039	-0.94	4.2	ENSG00000140932.8	chr16	gene	protein_coding	CMTM2
1086	0.033	29	20	9	46.3112	53.6007	2.3	1	5.1	0.038	0.84	4.3	ENSG00000143870.11	chr2	gene	protein_coding	PDIA6
1087	0.033	29	18	11	42.7795	56.3947	2.2	1	4.8	0.038	0.8	4.3	ENSG00000144283.20	chr2	gene	protein_coding	PKP4
1088	0.033	29	19	10	44.9549	54.5865	2.3	1	4.9	0.038	0.81	4.3	ENSG00000144476.5	chr2	gene	protein_coding	ACKR3
1089	0.033	29	10	19	55.4645	44.3212	0.44	0.21	0.96	0.038	-0.81	4.3	ENSG00000163939.17	chr3	gene	protein_coding	PBRM1
1090	0.033	29	18	11	44.456	54.3813	2.2	1	4.7	0.038	0.8	4.3	ENSG00000164118.11	chr4	gene	protein_coding	CEP44
1091	0.033	29	10	19	54.051	45.7019	0.44	0.21	0.95	0.038	-0.81	4.3	ENSG00000167244.16	chr11	gene	protein_coding	IGF2
1092	0.033	29	10	19	55.0906	44.6865	0.44	0.2	0.95	0.038	-0.82	4.3	ENSG00000170190.14	chr17	gene	protein_coding	SLC16A5
1093	0.033	29	10	19	58.4192	41.8213	0.44	0.2	0.96	0.038	-0.82	4.3	ENSG00000172113.7	chr3	gene	protein_coding	NME6
1094	0.033	29	15	14	42.2016	54.2051	2.2	1	4.5	0.037	0.78	4.3	ENSG00000172508.9	chr11	gene	protein_coding	CARNS1
1095	0.033	29	9	20	61.2351	41.4461	0.42	0.18	0.96	0.039	-0.87	4.3	ENSG00000182175.12	chr15	gene	protein_coding	RGMA
1096	0.033	29	9	20	52.4348	47.3977	0.44	0.2	0.96	0.039	-0.83	4.3	ENSG00000187513.8	chr1	gene	protein_coding	GJA4
1097	0.033	29	15	14	45.6524	52.2241	2.2	1	4.5	0.037	0.78	4.4	ENSG00000256222.2	chr20	gene	protein_coding	MTRNR2L3
1098	0.034	29	7	22	56.1819	45.591	0.41	0.17	0.96	0.04	-0.89	4.2	ENSG00000010704.17	chr6	gene	protein_coding	HFE
1099	0.034	29	15	14	49.7514	49.8667	2.2	1	4.5	0.039	0.77	4.3	ENSG00000095777.13	chr10	gene	protein_coding	MYO3A
1100	0.034	29	10	19	54.428	45.3336	0.44	0.21	0.96	0.039	-0.81	4.3	ENSG00000109911.16	chr11	gene	protein_coding	ELP4
1101	0.034	29	18	11	45.0812	53.6646	2.2	1	4.8	0.038	0.8	4.3	ENSG00000110075.13	chr11	gene	protein_coding	PPP6R3
1102	0.034	29	10	19	54.4781	45.2847	0.45	0.21	0.96	0.039	-0.81	4.2	ENSG00000111859.15	chr6	gene	protein_coding	NEDD9
1103	0.034	29	12	17	57.3281	41.3889	0.46	0.22	0.96	0.039	-0.79	4.3	ENSG00000115216.12	chr2	gene	protein_coding	NRBP1
1104	0.034	29	18	11	41.5067	57.9545	2.2	1	4.7	0.038	0.8	4.3	ENSG00000125676.18	chrX	gene	protein_coding	THOC2
1105	0.034	29	9	20	54.8159	45.393	0.44	0.2	0.96	0.039	-0.83	4.2	ENSG00000131475.5	chr17	gene	protein_coding	VPS25
1106	0.034	29	10	19	51.8691	47.5303	0.44	0.21	0.96	0.039	-0.81	4.3	ENSG00000134243.10	chr1	gene	protein_coding	SORT1
1107	0.034	29	10	19	56.7845	43.3446	0.45	0.21	0.96	0.039	-0.81	4.2	ENSG00000138942.14	chr22	gene	protein_coding	RNF185
1108	0.034	29	18	11	44.467	54.372	2.2	1	4.7	0.038	0.8	4.3	ENSG00000146963.16	chr7	gene	protein_coding	C7orf55-LUC7L2
1109	0.034	29	21	8	48.2785	51.743	2.4	1	5.3	0.04	0.86	4.2	ENSG00000158315.9	chr1	gene	protein_coding	RHBDL2
1110	0.034	29	5	24	55.4712	47.2	0.37	0.14	0.97	0.042	-1	4.1	ENSG00000163017.12	chr2	gene	protein_coding	ACTG2
1111	0.034	29	10	19	56.1474	43.9382	0.45	0.21	0.96	0.039	-0.81	4.3	ENSG00000163191.5	chr1	gene	protein_coding	S100A11
1112	0.034	29	8	21	56.2047	45.1419	0.43	0.19	0.96	0.04	-0.86	4.2	ENSG00000165694.8	chrX	gene	protein_coding	FRMD7
1113	0.034	29	13	16	45.3904	51.573	2.2	1	4.5	0.038	0.77	4.3	ENSG00000166670.8	chr11	gene	protein_coding	MMP10
1114	0.034	29	11	18	56.494	42.6729	0.45	0.21	0.96	0.039	-0.8	4.3	ENSG00000167005.12	chr16	gene	protein_coding	NUDT21
1115	0.034	29	8	21	53.5712	46.9414	0.42	0.19	0.96	0.039	-0.86	4.2	ENSG00000167600.12	chr19	gene	protein_coding	CYP2S1
1116	0.034	29	11	18	55.4992	43.4465	0.45	0.21	0.96	0.039	-0.79	4.3	ENSG00000167601.10	chr19	gene	protein_coding	AXL
1117	0.034	29	11	18	57.2928	42.1841	0.45	0.21	0.96	0.039	-0.8	4.3	ENSG00000169902.12	chr7	gene	protein_coding	TPST1
1118	0.034	29	20	9	51.7689	48.0182	2.3	1	5.1	0.039	0.83	4.3	ENSG00000171843.14	chr9	gene	protein_coding	MLLT3
1119	0.034	29	20	9	46.421	53.6594	2.3	1	5	0.039	0.83	4.2	ENSG00000172586.7	chr10	gene	protein_coding	CHCHD1
1120	0.034	29	19	10	48.8766	50.6725	2.2	1	4.9	0.039	0.81	4.3	ENSG00000175768.11	chr9	gene	protein_coding	TOMM5
1121	0.034	29	12	17	40.7414	53.4021	2.2	1	4.6	0.039	0.78	4.3	ENSG00000176532.3	chr7	gene	protein_coding	PRR15
1122	0.034	29	4	25	64.1641	44.8208	0.33	0.11	0.97	0.043	-1.1	4.1	ENSG00000178235.7	chr13	gene	protein_coding	SLITRK1
1123	0.034	29	17	12	41.1425	57.5472	2.2	1	4.6	0.039	0.78	4.3	ENSG00000183077.14	chr17	gene	protein_coding	AFMID
1124	0.034	29	10	19	56.363	43.7373	0.44	0.2	0.96	0.038	-0.82	4.3	ENSG00000184056.13	chr15	gene	protein_coding	VPS33B
1125	0.034	29	16	13	38.4639	58.1759	2.2	1	4.6	0.039	0.79	4.3	ENSG00000186106.10	chr8	gene	protein_coding	ANKRD46
1126	0.034	29	11	18	51.0058	48.4374	0.45	0.21	0.96	0.039	-0.79	4.3	ENSG00000188042.7	chr2	gene	protein_coding	ARL4C
1127	0.034	29	9	20	56.9114	43.8213	0.44	0.2	0.96	0.039	-0.83	4.3	ENSG00000197766.6	chr19	gene	protein_coding	CFD
1128	0.034	29	19	10	42.2063	57.6298	2.3	1	4.9	0.038	0.82	4.3	ENSG00000198952.8	chr1	gene	protein_coding	SMG5
1129	0.034	29	15	14	38.5726	57.3305	2.2	1	4.5	0.039	0.77	4.3	ENSG00000203772.7	chr10	gene	protein_coding	SPRN
1130	0.034	29	11	18	53.377	45.6405	0.45	0.21	0.96	0.039	-0.79	4.3	ENSG00000204923.3	chr2	gene	protein_coding	FBXO48
1131	0.034	29	15	14	44.2741	52.8563	2.2	1	4.5	0.039	0.77	4.3	ENSG00000213901.9	chr2	gene	protein_coding	SLC23A3
1132	0.035	29	8	21	52.6007	47.476	0.43	0.19	0.96	0.041	-0.85	4.2	ENSG00000062716.9	chr17	gene	protein_coding	VMP1
1133	0.035	29	11	18	57.7683	42.0711	0.45	0.21	0.96	0.04	-0.79	4.2	ENSG00000064102.13	chr12	gene	protein_coding	ASUN
1134	0.035	29	10	19	56.3814	43.7201	0.45	0.21	0.96	0.04	-0.81	4.2	ENSG00000090266.11	chr7	gene	protein_coding	NDUFB2
1135	0.035	29	7	22	52.6992	47.9127	0.41	0.17	0.97	0.042	-0.89	4.2	ENSG00000114670.12	chr3	gene	protein_coding	NEK11
1136	0.035	29	7	22	57.495	45.1978	0.41	0.18	0.97	0.042	-0.89	4.2	ENSG00000126353.3	chr17	gene	protein_coding	CCR7
1137	0.035	29	10	19	55.907	44.1622	0.45	0.21	0.97	0.04	-0.8	4.2	ENSG00000131115.14	chr19	gene	protein_coding	ZNF227
1138	0.035	29	9	20	55.9788	44.6119	0.44	0.2	0.96	0.04	-0.83	4.2	ENSG00000131748.14	chr17	gene	protein_coding	STARD3
1139	0.035	29	18	11	47.2757	51.9907	2.2	1	4.7	0.04	0.79	4.2	ENSG00000135766.8	chr1	gene	protein_coding	EGLN1
1140	0.035	29	17	12	44.4464	53.9751	2.2	1	4.6	0.039	0.78	4.2	ENSG00000145014.16	chr3	gene	protein_coding	TMEM44
1141	0.035	29	14	15	42.8756	53.4273	2.2	1	4.5	0.039	0.77	4.2	ENSG00000149809.13	chr11	gene	protein_coding	TM7SF2
1142	0.035	29	17	12	41.1205	56.8669	2.2	1	4.6	0.04	0.78	4.2	ENSG00000158158.10	chr2	gene	protein_coding	CNNM4
1143	0.035	29	13	16	42.1942	53.3807	2.2	1	4.5	0.04	0.77	4.2	ENSG00000163421.7	chr3	gene	protein_coding	PROK2
1144	0.035	29	8	21	51.3328	48.5509	0.43	0.19	0.96	0.04	-0.85	4.2	ENSG00000169508.6	chr13	gene	protein_coding	GPR183
1145	0.035	29	19	10	41.937	58.295	2.3	1	4.9	0.04	0.82	4.2	ENSG00000177954.10	chr1	gene	protein_coding	RPS27
1146	0.035	29	16	13	40.6488	56.5707	2.2	1	4.5	0.039	0.78	4.2	ENSG00000181619.11	chr14	gene	protein_coding	GPR135
1147	0.035	29	12	17	55.234	43.1402	0.46	0.22	0.96	0.04	-0.78	4.2	ENSG00000184371.12	chr1	gene	protein_coding	CSF1
1148	0.035	29	14	15	40.4704	54.6729	2.2	1	4.6	0.04	0.78	4.2	ENSG00000198691.10	chr1	gene	protein_coding	ABCA4
1149	0.035	29	7	22	50.41	49.3782	0.41	0.18	0.96	0.041	-0.89	4.2	ENSG00000198829.6	chr3	gene	protein_coding	SUCNR1
1150	0.035	29	19	10	49.771	49.8774	2.2	1	4.8	0.04	0.81	4.2	ENSG00000198925.9	chr2	gene	protein_coding	ATG9A
1151	0.036	29	10	19	58.0102	42.5536	0.45	0.21	0.97	0.041	-0.8	4.2	ENSG00000078124.10	chr11	gene	protein_coding	ACER3
1152	0.036	29	18	11	44.2437	54.5612	2.2	1	4.7	0.04	0.79	4.2	ENSG00000084072.15	chr1	gene	protein_coding	PPIE
1153	0.036	29	18	11	44.8124	54.0791	2.2	1	4.6	0.041	0.78	4.2	ENSG00000102786.13	chr13	gene	protein_coding	INTS6
1154	0.036	29	10	19	55.4407	44.0803	0.45	0.21	0.97	0.042	-0.8	4.2	ENSG00000103381.10	chr16	gene	protein_coding	CPPED1
1155	0.036	29	11	18	52.2328	46.9901	0.45	0.21	0.97	0.041	-0.79	4.2	ENSG00000114302.14	chr3	gene	protein_coding	PRKAR2A
1156	0.036	29	17	12	39.0645	59.3943	2.2	1	4.6	0.04	0.78	4.2	ENSG00000130255.11	chr19	gene	protein_coding	RPL36
1157	0.036	29	18	11	45.3259	53.4668	2.2	1	4.7	0.04	0.79	4.2	ENSG00000136108.13	chr13	gene	protein_coding	CKAP2
1158	0.036	29	20	9	46.7583	53.2799	2.3	1	5	0.041	0.82	4.2	ENSG00000137154.11	chr9	gene	protein_coding	RPS6
1159	0.036	29	16	13	42.9357	54.6515	2.2	1	4.5	0.04	0.77	4.2	ENSG00000145506.12	chr5	gene	protein_coding	NKD2
1160	0.036	29	15	14	44.8182	52.8517	2.1	1	4.5	0.04	0.76	4.2	ENSG00000146267.11	chr6	gene	protein_coding	FAXC
1161	0.036	29	17	12	45.457	53.1962	2.2	1	4.6	0.041	0.77	4.2	ENSG00000151338.17	chr14	gene	protein_coding	MIPOL1
1162	0.036	29	11	18	58.6859	41.1748	0.45	0.21	0.97	0.042	-0.81	4.2	ENSG00000156298.11	chrX	gene	protein_coding	TSPAN7
1163	0.036	29	6	23	51.6532	48.7792	0.39	0.16	0.97	0.043	-0.93	4.1	ENSG00000167208.13	chr16	gene	protein_coding	SNX20
1164	0.036	29	16	13	38.1536	58.4039	2.2	1	4.8	0.041	0.8	4.2	ENSG00000170166.5	chr2	gene	protein_coding	HOXD4
1165	0.036	29	8	21	53.4887	47.1374	0.43	0.19	0.97	0.041	-0.85	4.2	ENSG00000177425.9	chr12	gene	protein_coding	PAWR
1166	0.036	29	16	13	44.4545	53.5883	2.2	1	4.5	0.04	0.77	4.2	ENSG00000180190.10	chr8	gene	protein_coding	TDRP
1167	0.036	29	10	19	58.4977	41.7481	0.45	0.21	0.97	0.041	-0.8	4.2	ENSG00000189091.11	chr16	gene	protein_coding	SF3B3
1168	0.036	29	9	20	54.4276	46.108	0.44	0.2	0.97	0.041	-0.82	4.2	ENSG00000255690.2	chr7	gene	protein_coding	TRIL
1169	0.037	29	9	20	59.1613	42.2807	0.44	0.2	0.97	0.042	-0.83	4.2	ENSG00000010017.12	chr6	gene	protein_coding	RANBP9
1170	0.037	29	11	18	58.5971	40.8488	0.46	0.22	0.97	0.042	-0.78	4.2	ENSG00000035403.15	chr10	gene	protein_coding	VCL
1171	0.037	29	18	11	45.1739	54.1635	2.2	1	4.7	0.041	0.78	4.2	ENSG00000062524.14	chr15	gene	protein_coding	LTK
1172	0.037	29	10	19	52.1155	47.4847	0.45	0.21	0.97	0.042	-0.8	4.1	ENSG00000101335.8	chr20	gene	protein_coding	MYL9
1173	0.037	29	11	18	54.5154	45.0276	0.46	0.22	0.97	0.042	-0.78	4.1	ENSG00000102445.17	chr13	gene	protein_coding	KIAA0226L
1174	0.037	29	10	19	57.7429	42.4515	0.45	0.21	0.97	0.042	-0.8	4.1	ENSG00000109680.9	chr4	gene	protein_coding	TBC1D19
1175	0.037	29	14	15	39.1567	55.9531	2.2	1	4.6	0.041	0.78	4.2	ENSG00000110665.10	chr11	gene	protein_coding	C11orf21
1176	0.037	29	19	10	43.7818	56.0168	2.2	1	4.8	0.042	0.8	4.1	ENSG00000114391.11	chr3	gene	protein_coding	RPL24
1177	0.037	29	11	18	53.1456	45.9134	0.46	0.22	0.97	0.042	-0.78	4.1	ENSG00000115884.9	chr2	gene	protein_coding	SDC1
1178	0.037	29	15	14	40.0023	56.0624	2.2	1	4.5	0.041	0.77	4.2	ENSG00000119771.13	chr2	gene	protein_coding	KLHL29
1179	0.037	29	8	21	51.9125	48.22	0.43	0.19	0.97	0.043	-0.84	4.1	ENSG00000133703.10	chr12	gene	protein_coding	KRAS
1180	0.037	29	21	8	47.725	52.1924	2.3	1	5.2	0.043	0.84	4.1	ENSG00000134684.9	chr1	gene	protein_coding	YARS
1181	0.037	29	17	12	47.6471	51.3535	2.2	1	4.5	0.041	0.77	4.2	ENSG00000137038.7	chr9	gene	protein_coding	TMEM261
1182	0.037	29	13	16	36.0078	56.9839	2.2	1	4.7	0.041	0.79	4.2	ENSG00000139549.2	chr12	gene	protein_coding	DHH
1183	0.037	29	7	22	52.3794	48.126	0.41	0.18	0.97	0.043	-0.88	4.1	ENSG00000145936.7	chr5	gene	protein_coding	KCNMB1
1184	0.037	29	17	12	39.3698	59.5719	2.2	1	4.6	0.042	0.78	4.2	ENSG00000149541.8	chr11	gene	protein_coding	B3GAT3
1185	0.037	29	10	19	59.0846	41.5987	0.45	0.21	0.97	0.042	-0.8	4.2	ENSG00000159720.10	chr16	gene	protein_coding	ATP6V0D1
1186	0.037	29	9	20	52.0562	47.6503	0.44	0.2	0.97	0.042	-0.82	4.1	ENSG00000167850.3	chr17	gene	protein_coding	CD300C
1187	0.037	29	8	21	59.3717	43.4644	0.43	0.19	0.97	0.043	-0.85	4.1	ENSG00000177692.10	chr21	gene	protein_coding	DNAJC28
1188	0.037	29	19	10	47.261	52.334	2.2	1	4.8	0.042	0.8	4.2	ENSG00000179104.7	chr12	gene	protein_coding	TMTC2
1189	0.037	29	16	13	38.3477	59.1087	2.2	1	4.7	0.041	0.79	4.2	ENSG00000240771.5	chr12	gene	protein_coding	ARHGEF25
1190	0.037	29	11	18	55.0976	43.8982	0.46	0.21	0.97	0.042	-0.78	4.1	ENSG00000244509.3	chr22	gene	protein_coding	APOBEC3C
1191	0.037	29	9	20	52.2649	47.556	0.44	0.2	0.97	0.043	-0.82	4.1	ENSG00000277161.1	chr17	gene	protein_coding	PIGW
1192	0.038	29	18	11	43.66	55.3094	2.2	1	4.6	0.043	0.78	4.1	ENSG00000008988.8	chr8	gene	protein_coding	RPS20
1193	0.038	29	15	14	42.851	54.0395	2.1	1	4.4	0.043	0.75	4.1	ENSG00000036672.14	chr11	gene	protein_coding	USP2
1194	0.038	29	10	19	56.1983	44.1643	0.45	0.21	0.97	0.043	-0.8	4.1	ENSG00000067182.6	chr12	gene	protein_coding	TNFRSF1A
1195	0.038	29	23	6	48.7775	51.4816	2.5	1	6.2	0.045	0.92	4	ENSG00000074047.19	chr2	gene	protein_coding	GLI2
1196	0.038	29	22	7	50.9069	48.4921	2.4	1	5.6	0.044	0.88	4.1	ENSG00000076043.8	chr11	gene	protein_coding	REXO2
1197	0.038	29	16	13	46.7254	51.8953	2.1	1	4.5	0.043	0.76	4.1	ENSG00000095539.14	chr10	gene	protein_coding	SEMA4G
1198	0.038	29	8	21	52.6611	47.643	0.43	0.19	0.98	0.043	-0.84	4.1	ENSG00000100122.5	chr22	gene	protein_coding	CRYBB1
1199	0.038	29	9	20	52.4791	47.4702	0.44	0.2	0.97	0.043	-0.82	4.1	ENSG00000100764.12	chr14	gene	protein_coding	PSMC1
1200	0.038	29	7	22	54.6145	46.6359	0.42	0.18	0.98	0.044	-0.88	4.1	ENSG00000105967.14	chr7	gene	protein_coding	TFEC
1201	0.038	29	19	10	45.6112	53.9454	2.2	1	4.8	0.043	0.79	4.1	ENSG00000107338.9	chr9	gene	protein_coding	SHB
1202	0.038	29	17	12	44.9366	53.5973	2.2	1	4.5	0.042	0.77	4.1	ENSG00000125144.12	chr16	gene	protein_coding	MT1G
1203	0.038	29	7	22	49.4457	50.1077	0.42	0.18	0.98	0.045	-0.87	4	ENSG00000130208.8	chr19	gene	protein_coding	APOC1
1204	0.038	29	8	21	58.11	44.0295	0.43	0.19	0.98	0.043	-0.85	4.1	ENSG00000131899.9	chr17	gene	protein_coding	LLGL1
1205	0.038	29	9	20	38.8126	52.7865	2.3	1	5	0.043	0.82	4.1	ENSG00000133488.13	chr22	gene	protein_coding	SEC14L4
1206	0.038	29	7	22	56.2486	45.9503	0.42	0.18	0.98	0.044	-0.88	4	ENSG00000143185.3	chr1	gene	protein_coding	XCL2
1207	0.038	29	10	19	53.9271	45.63	0.45	0.21	0.98	0.044	-0.8	4.1	ENSG00000153815.15	chr16	gene	protein_coding	CMIP
1208	0.038	29	18	11	45.4316	53.5542	2.2	1	4.7	0.043	0.78	4.1	ENSG00000154473.16	chr10	gene	protein_coding	BUB3
1209	0.038	29	10	19	51.722	47.8876	0.45	0.21	0.98	0.043	-0.79	4.1	ENSG00000163219.10	chr2	gene	protein_coding	ARHGAP25
1210	0.038	29	20	9	45.0306	54.975	2.3	1	5.1	0.043	0.82	4.1	ENSG00000165359.13	chrX	gene	protein_coding	DDX26B
1211	0.038	29	8	21	57.6124	44.3777	0.43	0.19	0.98	0.044	-0.85	4.1	ENSG00000167703.13	chr17	gene	protein_coding	SLC43A2
1212	0.038	29	7	22	62.3137	43.0166	0.4	0.16	0.98	0.045	-0.93	4	ENSG00000169385.2	chr14	gene	protein_coding	RNASE2
1213	0.038	29	6	23	53.5473	47.5813	0.4	0.16	0.98	0.045	-0.92	4	ENSG00000169891.16	chrX	gene	protein_coding	REPS2
1214	0.038	29	15	14	45.5941	52.2575	2.1	1	4.4	0.043	0.75	4.1	ENSG00000178826.9	chr7	gene	protein_coding	TMEM139
1215	0.038	29	11	18	54.699	44.3467	0.46	0.22	0.97	0.042	-0.78	4.1	ENSG00000182578.12	chr5	gene	protein_coding	CSF1R
1216	0.038	29	17	12	35.8508	64.1366	2.2	1	4.9	0.043	0.81	4.1	ENSG00000186994.10	chr19	gene	protein_coding	KANK3
1217	0.038	29	9	20	50.7514	48.9247	0.44	0.2	0.98	0.044	-0.81	4.1	ENSG00000196396.8	chr20	gene	protein_coding	PTPN1
1218	0.038	29	18	11	38.7374	61.1813	2.2	1	4.8	0.042	0.79	4.1	ENSG00000198563.12	chr6	gene	protein_coding	DDX39B
1219	0.039	29	8	21	51.3308	48.4909	0.43	0.19	0.98	0.044	-0.84	4	ENSG00000007541.13	chr16	gene	protein_coding	PIGQ
1220	0.039	29	6	23	55.7131	46.6169	0.4	0.16	0.98	0.046	-0.92	4	ENSG00000011201.9	chrX	gene	protein_coding	KAL1
1221	0.039	29	16	13	48.1324	50.903	2.1	1	4.4	0.044	0.75	4.1	ENSG00000013588.5	chr12	gene	protein_coding	GPRC5A
1222	0.039	29	17	12	41.5762	57.1617	2.2	1	4.6	0.044	0.77	4.1	ENSG00000047346.11	chr15	gene	protein_coding	FAM214A
1223	0.039	29	17	12	42.7805	55.5248	2.1	1	4.5	0.044	0.76	4.1	ENSG00000070159.12	chr9	gene	protein_coding	PTPN3
1224	0.039	29	11	18	55.3398	44.1836	0.46	0.22	0.98	0.044	-0.78	4.1	ENSG00000100023.16	chr22	gene	protein_coding	PPIL2
1225	0.039	29	6	23	53.4472	47.8528	0.4	0.16	0.98	0.046	-0.92	4	ENSG00000101082.12	chr20	gene	protein_coding	SLA2
1226	0.039	29	19	10	44.7476	55.028	2.2	1	4.7	0.044	0.79	4.1	ENSG00000103942.11	chr15	gene	protein_coding	HOMER2
1227	0.039	29	9	20	48.9874	50.6873	0.45	0.2	0.98	0.044	-0.81	4	ENSG00000105755.6	chr19	gene	protein_coding	ETHE1
1228	0.039	29	19	10	44.7194	54.8165	2.2	1	4.7	0.044	0.79	4.1	ENSG00000106004.4	chr7	gene	protein_coding	HOXA5
1229	0.039	29	9	20	49.6958	49.9499	0.44	0.2	0.98	0.044	-0.81	4	ENSG00000106565.16	chr7	gene	protein_coding	TMEM176B
1230	0.039	29	16	13	41.545	55.9123	2.1	1	4.5	0.044	0.76	4	ENSG00000120915.12	chr8	gene	protein_coding	EPHX2
1231	0.039	29	11	18	55.6831	43.5431	0.45	0.21	0.98	0.045	-0.79	4	ENSG00000124191.16	chr20	gene	protein_coding	TOX2
1232	0.039	29	7	22	49.4457	50.0945	0.42	0.18	0.98	0.045	-0.87	4	ENSG00000126264.8	chr19	gene	protein_coding	HCST
1233	0.039	29	10	19	54.6932	45.0746	0.45	0.21	0.98	0.044	-0.79	4.1	ENSG00000134986.12	chr5	gene	protein_coding	NREP
1234	0.039	29	7	22	48.966	50.4303	0.42	0.18	0.98	0.046	-0.87	4	ENSG00000135914.5	chr2	gene	protein_coding	HTR2B
1235	0.039	29	9	20	56.2389	44.6435	0.44	0.2	0.98	0.044	-0.81	4	ENSG00000136425.11	chr15	gene	protein_coding	CIB2
1236	0.039	29	10	19	55.4518	44.5863	0.46	0.21	0.98	0.045	-0.79	4	ENSG00000136451.7	chr17	gene	protein_coding	VEZF1
1237	0.039	29	7	22	50.5743	49.3294	0.42	0.18	0.98	0.045	-0.87	4	ENSG00000137642.11	chr11	gene	protein_coding	SORL1
1238	0.039	29	19	10	46.8323	52.7527	2.2	1	4.8	0.044	0.8	4.1	ENSG00000137713.14	chr11	gene	protein_coding	PPP2R1B
1239	0.039	29	11	18	58.1711	41.6776	0.46	0.22	0.98	0.044	-0.77	4.1	ENSG00000147065.15	chrX	gene	protein_coding	MSN
1240	0.039	29	23	6	46.7592	55.1718	2.5	1	6.1	0.046	0.92	4	ENSG00000147889.15	chr9	gene	protein_coding	CDKN2A
1241	0.039	29	5	24	64.7748	43.9464	0.37	0.14	0.99	0.047	-0.98	3.9	ENSG00000157152.15	chr3	gene	protein_coding	SYN2
1242	0.039	29	12	17	59.4957	39.4515	0.46	0.21	0.98	0.044	-0.78	4	ENSG00000167114.11	chr9	gene	protein_coding	SLC27A4
1243	0.039	29	17	12	49.4841	50.0676	2.1	1	4.5	0.044	0.76	4	ENSG00000168243.9	chr1	gene	protein_coding	GNG4
1244	0.039	29	10	19	50.2023	49.7404	2.2	1	4.8	0.044	0.79	4	ENSG00000169507.8	chr2	gene	protein_coding	SLC38A11
1245	0.039	29	14	15	56.793	39.8764	0.47	0.23	0.98	0.044	-0.75	4	ENSG00000170185.8	chr4	gene	protein_coding	USP38
1246	0.039	29	18	11	43.8805	55.3687	2.2	1	4.6	0.044	0.78	4.1	ENSG00000170322.13	chr11	gene	protein_coding	NFRKB
1247	0.039	29	11	18	55.5072	43.4374	0.46	0.21	0.98	0.044	-0.78	4	ENSG00000177951.16	chr11	gene	protein_coding	BET1L
1248	0.039	29	12	17	32.839	58.6248	2.2	1	4.7	0.044	0.78	4	ENSG00000188818.11	chr5	gene	protein_coding	ZDHHC11
1249	0.039	29	20	9	44.5512	55.763	2.3	1	5	0.045	0.81	4	ENSG00000230124.5	chr1	gene	protein_coding	LHX4-AS1
1250	0.04	29	12	17	58.8118	40.629	0.46	0.22	0.98	0.045	-0.77	4	ENSG00000006831.9	chr12	gene	protein_coding	ADIPOR2
1251	0.04	29	18	11	46.3608	52.7664	2.2	1	4.6	0.045	0.77	4	ENSG00000043514.14	chr1	gene	protein_coding	TRIT1
1252	0.04	29	8	21	57.3938	44.2683	0.43	0.19	0.98	0.046	-0.84	4	ENSG00000062822.11	chr19	gene	protein_coding	POLD1
1253	0.04	29	6	23	50.04	49.6989	0.4	0.16	0.99	0.047	-0.91	3.9	ENSG00000072694.17	chr1	gene	protein_coding	FCGR2B
1254	0.04	29	17	12	45.2412	53.5353	2.1	1	4.5	0.045	0.76	4	ENSG00000099958.13	chr22	gene	protein_coding	DERL3
1255	0.04	29	11	18	59.8287	40.5078	0.46	0.22	0.98	0.045	-0.77	4	ENSG00000115761.14	chr2	gene	protein_coding	NOL10
1256	0.04	29	11	18	58.5701	41.2879	0.46	0.22	0.98	0.045	-0.77	4	ENSG00000126067.10	chr1	gene	protein_coding	PSMB2
1257	0.04	29	9	20	53.9823	46.3047	0.45	0.2	0.98	0.046	-0.8	4	ENSG00000131944.8	chr19	gene	protein_coding	C19orf40
1258	0.04	29	20	9	51.723	47.9758	2.2	1	4.9	0.046	0.8	4	ENSG00000134910.11	chr11	gene	protein_coding	STT3A
1259	0.04	29	13	16	58.221	39.4457	0.47	0.22	0.98	0.045	-0.76	4	ENSG00000136816.14	chr9	gene	protein_coding	TOR1B
1260	0.04	29	17	12	49.8496	49.8125	2.1	1	4.5	0.044	0.76	4	ENSG00000137571.9	chr8	gene	protein_coding	SLCO5A1
1261	0.04	29	8	21	58.3249	43.879	0.43	0.19	0.99	0.046	-0.83	4	ENSG00000143494.14	chr1	gene	protein_coding	VASH2
1262	0.04	29	7	22	59.9697	44.0049	0.42	0.18	0.98	0.046	-0.87	4	ENSG00000145358.5	chr4	gene	protein_coding	DDIT4L
1263	0.04	29	17	12	39.7339	58.7993	2.1	1	4.5	0.044	0.77	4	ENSG00000145425.8	chr4	gene	protein_coding	RPS3A
1264	0.04	29	19	10	46.9096	52.5462	2.2	1	4.7	0.045	0.78	4	ENSG00000145555.13	chr5	gene	protein_coding	MYO10
1265	0.04	29	20	9	47.0073	52.9999	2.2	1	4.9	0.046	0.8	4	ENSG00000149257.12	chr11	gene	protein_coding	SERPINH1
1266	0.04	29	9	20	52.54	47.5274	0.45	0.2	0.98	0.045	-0.81	4	ENSG00000159335.14	chr12	gene	protein_coding	PTMS
1267	0.04	29	11	18	61.0961	39.8106	0.46	0.21	0.98	0.045	-0.78	4	ENSG00000164296.6	chr5	gene	protein_coding	TIGD6
1268	0.04	29	10	19	48.4274	51.4023	0.46	0.21	0.98	0.046	-0.78	4	ENSG00000166927.11	chr11	gene	protein_coding	MS4A7
1269	0.04	29	12	17	40.9858	53.5113	2.1	1	4.5	0.045	0.77	4	ENSG00000171551.10	chr2	gene	protein_coding	ECEL1
1270	0.04	29	20	9	47.7657	51.9381	2.2	1	4.9	0.046	0.8	4	ENSG00000182150.14	chr9	gene	protein_coding	ERCC6L2
1271	0.04	29	9	20	53.3802	46.6693	0.45	0.2	0.98	0.045	-0.81	4	ENSG00000213654.8	chr6	gene	protein_coding	GPSM3
1272	0.04	29	9	20	54.9183	45.9031	0.45	0.2	0.98	0.045	-0.81	4	ENSG00000214189.7	chr19	gene	protein_coding	ZNF788
1273	0.04	29	11	18	52.8442	46.2689	0.46	0.22	0.98	0.045	-0.77	4	ENSG00000243364.6	chr1	gene	protein_coding	EFNA4
1274	0.04	29	6	23	53.1099	47.8454	0.4	0.16	0.99	0.047	-0.91	3.9	ENSG00000258644.4	chr14	gene	protein_coding	SYNJ2BP-COX16
1275	0.041	29	8	21	57.7185	44.3035	0.44	0.19	0.99	0.047	-0.83	4	ENSG00000004838.12	chr3	gene	protein_coding	ZMYND10
1276	0.041	29	9	20	56.0893	44.7644	0.45	0.2	0.99	0.047	-0.8	4	ENSG00000012124.13	chr19	gene	protein_coding	CD22
1277	0.041	29	5	24	64.5516	44.0342	0.37	0.14	0.99	0.048	-1	3.9	ENSG00000048540.13	chr12	gene	protein_coding	LMO3
1278	0.041	29	17	12	41.521	56.8697	2.2	1	4.7	0.046	0.78	4	ENSG00000065613.12	chr10	gene	protein_coding	SLK
1279	0.041	29	18	11	47.2635	51.9002	2.2	1	4.6	0.046	0.77	4	ENSG00000074266.16	chr11	gene	protein_coding	EED
1280	0.041	29	21	8	48.155	51.9968	2.3	1	5.2	0.047	0.83	4	ENSG00000083857.12	chr4	gene	protein_coding	FAT1
1281	0.041	29	9	20	53.2569	46.7788	0.45	0.2	0.99	0.046	-0.8	4	ENSG00000099821.12	chr19	gene	protein_coding	POLRMT
1282	0.041	29	11	18	56.2059	42.6514	0.46	0.22	0.98	0.046	-0.77	4	ENSG00000103429.9	chr16	gene	protein_coding	BFAR
1283	0.041	29	17	12	40.5536	58.0706	2.2	1	4.7	0.046	0.78	4	ENSG00000108219.13	chr10	gene	protein_coding	TSPAN14
1284	0.041	29	17	12	48.9397	50.4487	2.1	1	4.4	0.046	0.75	4	ENSG00000115841.18	chr2	gene	protein_coding	RMDN2
1285	0.041	29	17	12	44.0567	54.493	2.1	1	4.5	0.046	0.76	4	ENSG00000124257.6	chr20	gene	protein_coding	NEURL2
1286	0.041	29	10	19	55.3112	44.9528	0.46	0.21	0.99	0.046	-0.78	4	ENSG00000124508.15	chr6	gene	protein_coding	BTN2A2
1287	0.041	29	15	14	43.1724	53.6478	2.1	1	4.4	0.046	0.74	4	ENSG00000124780.12	chr6	gene	protein_coding	KCNK17
1288	0.041	29	17	12	44.8167	53.8785	2.2	1	4.6	0.047	0.77	4	ENSG00000137692.10	chr11	gene	protein_coding	DCUN1D5
1289	0.041	29	17	12	47.99	51.1772	2.1	1	4.5	0.046	0.75	4	ENSG00000138073.12	chr2	gene	protein_coding	PREB
1290	0.041	29	11	18	58.9072	41.7564	0.46	0.22	0.99	0.046	-0.77	4	ENSG00000152944.7	chr12	gene	protein_coding	MED21
1291	0.041	29	16	13	50.2637	49.5768	2.1	1	4.4	0.046	0.75	4	ENSG00000160229.10	chr19	gene	protein_coding	ZNF66
1292	0.041	29	11	18	54.6362	44.6666	0.46	0.22	0.99	0.046	-0.77	4	ENSG00000173218.13	chr1	gene	protein_coding	VANGL1
1293	0.041	29	19	10	47.3486	52.2484	2.2	1	4.9	0.047	0.8	4	ENSG00000182985.15	chr11	gene	protein_coding	CADM1
1294	0.041	29	9	20	50.1037	49.5574	0.45	0.2	0.99	0.047	-0.8	4	ENSG00000187118.11	chr3	gene	protein_coding	CMC1
1295	0.041	29	18	11	46.1847	52.9156	2.2	1	4.6	0.046	0.77	4	ENSG00000187479.5	chr11	gene	protein_coding	C11orf96
1296	0.041	29	9	20	53.3504	46.8404	0.45	0.2	0.99	0.046	-0.8	4	ENSG00000197479.6	chr5	gene	protein_coding	PCDHB11
1297	0.041	29	7	22	51.0133	48.9971	0.42	0.18	0.99	0.048	-0.87	3.9	ENSG00000211455.6	chr12	gene	protein_coding	STK38L
1298	0.041	29	8	21	53.8447	46.7306	0.44	0.19	0.99	0.047	-0.83	3.9	ENSG00000254685.5	chr1	gene	protein_coding	FPGT
1299	0.042	29	9	20	53.6019	46.4721	0.45	0.21	0.99	0.048	-0.8	3.9	ENSG00000004399.11	chr3	gene	protein_coding	PLXND1
1300	0.042	29	11	18	56.8815	42.257	0.47	0.22	0.99	0.048	-0.76	3.9	ENSG00000011260.12	chr17	gene	protein_coding	UTP18
1301	0.042	29	17	12	41.6137	56.7911	2.1	1	4.5	0.047	0.76	4	ENSG00000020577.12	chr14	gene	protein_coding	SAMD4A
1302	0.042	29	18	11	45.7694	53.2678	2.2	1	4.8	0.047	0.78	3.9	ENSG00000020922.11	chr11	gene	protein_coding	MRE11A
1303	0.042	29	9	20	51.79	48.0828	0.45	0.2	0.99	0.048	-0.8	3.9	ENSG00000027697.11	chr6	gene	protein_coding	IFNGR1
1304	0.042	29	3	26	47.1768	50.8106	0.31	0.094	1	0.055	-1.2	3.7	ENSG00000103569.8	chr15	gene	protein_coding	AQP9
1305	0.042	29	10	19	58.6279	42.0046	0.46	0.21	0.99	0.047	-0.79	4	ENSG00000108883.11	chr17	gene	protein_coding	EFTUD2
1306	0.042	29	10	19	57.0385	43.1078	0.46	0.21	0.99	0.047	-0.78	3.9	ENSG00000109066.12	chr17	gene	protein_coding	TMEM104
1307	0.042	29	9	20	54.246	46.2548	0.45	0.2	0.99	0.048	-0.8	3.9	ENSG00000109220.9	chr4	gene	protein_coding	CHIC2
1308	0.042	29	10	19	44.7502	51.1913	2.2	1	4.7	0.047	0.78	3.9	ENSG00000116329.9	chr1	gene	protein_coding	OPRD1
1309	0.042	29	9	20	56.9482	44.3384	0.45	0.2	0.99	0.048	-0.8	3.9	ENSG00000117091.8	chr1	gene	protein_coding	CD48
1310	0.042	29	9	20	52.8742	47.119	0.45	0.2	0.99	0.047	-0.8	3.9	ENSG00000135521.8	chr6	gene	protein_coding	LTV1
1311	0.042	29	6	23	49.3922	50.0901	0.4	0.16	1	0.049	-0.9	3.9	ENSG00000136634.5	chr1	gene	protein_coding	IL10
1312	0.042	29	11	18	55.877	43.6336	0.47	0.22	0.99	0.047	-0.76	3.9	ENSG00000142686.7	chr1	gene	protein_coding	C1orf216
1313	0.042	29	12	17	38.1311	55.2721	2.1	1	4.5	0.047	0.76	4	ENSG00000153234.12	chr2	gene	protein_coding	NR4A2
1314	0.042	29	11	18	51.9669	47.4203	0.47	0.22	0.99	0.047	-0.76	3.9	ENSG00000158769.16	chr1	gene	protein_coding	F11R
1315	0.042	29	18	11	45.2464	53.5311	2.2	1	4.6	0.047	0.77	3.9	ENSG00000162971.9	chr2	gene	protein_coding	TYW5
1316	0.042	29	10	19	51.1665	48.4563	0.46	0.21	0.99	0.047	-0.78	3.9	ENSG00000164088.16	chr3	gene	protein_coding	PPM1M
1317	0.042	29	10	19	55.4158	44.6199	0.46	0.21	0.99	0.047	-0.78	3.9	ENSG00000166173.10	chr15	gene	protein_coding	LARP6
1318	0.042	29	10	19	34.5126	55.1753	2.2	1	4.9	0.048	0.79	3.9	ENSG00000170011.12	chr3	gene	protein_coding	MYRIP
1319	0.042	29	8	21	56.8849	44.887	0.43	0.19	0.99	0.048	-0.83	3.9	ENSG00000173011.11	chr4	gene	protein_coding	TADA2B
1320	0.042	29	9	20	62.6956	40.8196	0.45	0.2	0.99	0.048	-0.8	3.9	ENSG00000181004.8	chr4	gene	protein_coding	BBS12
1321	0.042	29	17	12	39.94	58.616	2.1	1	4.5	0.047	0.76	4	ENSG00000188290.9	chr1	gene	protein_coding	HES4
1322	0.042	29	8	21	51.5795	48.4767	0.44	0.19	0.99	0.047	-0.83	3.9	ENSG00000188404.7	chr1	gene	protein_coding	SELL
1323	0.042	29	17	12	44.2939	53.8927	2.1	1	4.5	0.047	0.75	4	ENSG00000203666.11	chr1	gene	protein_coding	EFCAB2
1324	0.042	29	16	13	46.9656	51.6435	2.1	1	4.5	0.046	0.75	4	ENSG00000251287.7	chr3	gene	protein_coding	ALG1L2
1325	0.042	29	9	20	56.053	44.7938	0.45	0.2	0.99	0.048	-0.8	3.9	ENSG00000251503.6	chr1	gene	protein_coding	APITD1-CORT
1326	0.043	29	12	17	50.7416	48.6412	0.47	0.22	0.99	0.048	-0.75	3.9	ENSG00000044524.9	chr3	gene	protein_coding	EPHA3
1327	0.043	29	18	11	51.6035	48.4582	2.1	1	4.5	0.048	0.76	3.9	ENSG00000061337.14	chr8	gene	protein_coding	LZTS1
1328	0.043	29	11	18	57.3153	42.5135	0.46	0.22	0.99	0.048	-0.77	3.9	ENSG00000077721.14	chrX	gene	protein_coding	UBE2A
1329	0.043	29	6	23	55.0823	46.961	0.41	0.16	1	0.05	-0.9	3.8	ENSG00000101425.11	chr20	gene	protein_coding	BPI
1330	0.043	29	10	19	56.7125	43.7072	0.46	0.21	0.99	0.049	-0.78	3.9	ENSG00000109099.12	chr17	gene	protein_coding	PMP22
1331	0.043	29	18	11	46.8881	52.3193	2.1	1	4.5	0.048	0.76	3.9	ENSG00000109917.9	chr11	gene	protein_coding	ZPR1
1332	0.043	29	19	10	49.1509	50.4286	2.2	1	4.7	0.048	0.78	3.9	ENSG00000117475.12	chr1	gene	protein_coding	BLZF1
1333	0.043	29	11	18	60.7086	39.688	0.47	0.22	0.99	0.048	-0.76	3.9	ENSG00000117602.10	chr1	gene	protein_coding	RCAN3
1334	0.043	29	8	21	54.5126	46.3851	0.44	0.19	1	0.049	-0.82	3.9	ENSG00000131042.12	chr19	gene	protein_coding	LILRB2
1335	0.043	29	7	22	56.6254	45.7228	0.43	0.18	1	0.05	-0.85	3.8	ENSG00000139209.14	chr12	gene	protein_coding	SLC38A4
1336	0.043	29	20	9	50.3467	49.2956	2.2	1	4.9	0.048	0.8	3.9	ENSG00000143164.14	chr1	gene	protein_coding	DCAF6
1337	0.043	29	10	19	51.6749	47.7488	0.46	0.21	0.99	0.048	-0.77	3.9	ENSG00000144647.5	chr3	gene	protein_coding	POMGNT2
1338	0.043	29	17	12	44.1755	54.6191	2.2	1	4.6	0.048	0.77	3.9	ENSG00000155016.16	chr4	gene	protein_coding	CYP2U1
1339	0.043	29	7	22	50.8652	49.1354	0.43	0.18	1	0.05	-0.85	3.8	ENSG00000162654.8	chr1	gene	protein_coding	GBP4
1340	0.043	29	9	20	50.9047	48.775	0.45	0.21	0.99	0.048	-0.79	3.9	ENSG00000163378.12	chr3	gene	protein_coding	EOGT
1341	0.043	29	8	21	49.5123	50.0702	0.44	0.19	1	0.049	-0.82	3.9	ENSG00000164691.15	chr6	gene	protein_coding	TAGAP
1342	0.043	29	10	19	59.5735	41.5643	0.45	0.2	0.99	0.049	-0.8	3.9	ENSG00000167118.9	chr9	gene	protein_coding	URM1
1343	0.043	29	19	10	49.7825	49.8671	2.2	1	4.7	0.048	0.78	3.9	ENSG00000172336.4	chr7	gene	protein_coding	POP7
1344	0.043	29	19	10	46.1987	53.3716	2.2	1	4.7	0.048	0.78	3.9	ENSG00000176853.14	chr8	gene	protein_coding	FAM91A1
1345	0.043	29	10	19	48.841	50.8858	0.46	0.21	0.99	0.049	-0.77	3.9	ENSG00000180353.9	chr3	gene	protein_coding	HCLS1
1346	0.043	29	8	21	47.0406	50.3305	2.3	1	5.1	0.049	0.82	3.9	ENSG00000197893.12	chr10	gene	protein_coding	NRAP
1347	0.043	29	19	10	46.7204	53.0082	2.2	1	4.7	0.048	0.78	3.9	ENSG00000198417.6	chr16	gene	protein_coding	MT1F
1348	0.043	29	8	21	58.5899	43.9856	0.44	0.19	0.99	0.049	-0.82	3.9	ENSG00000253719.3	chr12	gene	protein_coding	ATXN7L3B
1349	0.043	29	9	20	58.4622	43.1713	0.45	0.2	0.99	0.048	-0.8	3.9	ENSG00000259066.4	chr14	gene	protein_coding	RP11-371E8.4
1350	0.043	29	11	18	54.4719	44.6021	0.47	0.22	0.99	0.048	-0.76	3.9	ENSG00000271605.4	chr17	gene	protein_coding	MILR1
1351	0.044	29	20	9	42.4478	58.9546	2.2	1	5	0.05	0.8	3.8	ENSG00000003402.18	chr2	gene	protein_coding	CFLAR
1352	0.044	29	10	19	60.3511	40.905	0.46	0.21	1	0.049	-0.78	3.9	ENSG00000048342.14	chr4	gene	protein_coding	CC2D2A
1353	0.044	29	7	22	54.8886	46.6154	0.43	0.18	1	0.05	-0.85	3.8	ENSG00000100292.15	chr22	gene	protein_coding	HMOX1
1354	0.044	29	9	20	40.6801	52.1141	2.2	1	4.9	0.05	0.8	3.8	ENSG00000101470.8	chr20	gene	protein_coding	TNNC2
1355	0.044	29	10	19	54.9194	45.301	0.46	0.21	1	0.049	-0.77	3.9	ENSG00000111331.11	chr12	gene	protein_coding	OAS3
1356	0.044	29	19	10	44.0701	56.3042	2.2	1	4.7	0.049	0.78	3.9	ENSG00000124212.5	chr20	gene	protein_coding	PTGIS
1357	0.044	29	12	17	58.0276	40.6021	0.47	0.23	1	0.049	-0.75	3.9	ENSG00000127980.14	chr7	gene	protein_coding	PEX1
1358	0.044	29	5	24	60.9616	45.1881	0.38	0.15	1	0.052	-0.96	3.8	ENSG00000130176.6	chr19	gene	protein_coding	CNN1
1359	0.044	29	10	19	56.2011	43.8882	0.46	0.21	1	0.049	-0.78	3.9	ENSG00000132792.17	chr20	gene	protein_coding	CTNNBL1
1360	0.044	29	10	19	59.9357	41.2572	0.46	0.21	1	0.05	-0.77	3.9	ENSG00000148153.12	chr9	gene	protein_coding	INIP
1361	0.044	29	12	17	52.9381	45.7917	0.48	0.23	1	0.049	-0.74	3.9	ENSG00000149531.13	chr20	gene	protein_coding	FRG1B
1362	0.044	29	16	13	49.4928	50.0293	2.1	1	4.4	0.049	0.74	3.9	ENSG00000150403.16	chr13	gene	protein_coding	TMCO3
1363	0.044	29	11	18	55.5393	43.9794	0.47	0.22	1	0.049	-0.76	3.9	ENSG00000159322.16	chr15	gene	protein_coding	ADPGK
1364	0.044	29	14	15	54.1986	42.9393	0.47	0.22	1	0.049	-0.75	3.9	ENSG00000170801.8	chr4	gene	protein_coding	HTRA3
1365	0.044	29	14	15	44.9854	52.2058	2.1	1	4.3	0.049	0.73	3.9	ENSG00000177614.8	chr1	gene	protein_coding	PGBD5
1366	0.044	29	9	20	54.3091	46.0275	0.45	0.21	1	0.05	-0.79	3.8	ENSG00000178033.5	chr6	gene	protein_coding	FAM26E
1367	0.044	29	10	19	40.2883	52.7624	2.2	1	4.7	0.049	0.77	3.9	ENSG00000179292.4	chr11	gene	protein_coding	TMEM151A
1368	0.044	29	9	20	50.0643	49.6167	0.45	0.21	1	0.049	-0.79	3.9	ENSG00000197471.10	chr16	gene	protein_coding	SPN
1369	0.044	29	10	19	46.4254	53.6545	0.46	0.21	1	0.049	-0.78	3.9	ENSG00000204252.11	chr6	gene	protein_coding	HLA-DOA
1370	0.044	29	10	19	55.5146	44.2723	0.46	0.22	1	0.049	-0.77	3.9	ENSG00000204619.6	chr6	gene	protein_coding	PPP1R11
1371	0.044	29	12	17	59.9844	39.9065	0.47	0.22	1	0.049	-0.76	3.9	ENSG00000213699.7	chr2	gene	protein_coding	SLC35F6
1372	0.044	29	19	10	48.0835	51.4522	2.2	1	4.6	0.049	0.77	3.9	ENSG00000255508.6	chr11	gene	protein_coding	RP11-864I4.1
1373	0.045	29	12	17	54.8881	44.134	0.48	0.23	1	0.05	-0.74	3.8	ENSG00000000971.14	chr1	gene	protein_coding	CFH
1374	0.045	29	13	16	59.4431	38.4857	0.48	0.23	1	0.05	-0.74	3.8	ENSG00000008282.6	chr7	gene	protein_coding	SYPL1
1375	0.045	29	11	18	53.3929	46.0008	0.47	0.22	1	0.051	-0.75	3.8	ENSG00000013364.17	chr16	gene	protein_coding	MVP
1376	0.045	29	18	11	47.2747	51.8911	2.1	1	4.5	0.05	0.75	3.8	ENSG00000064309.13	chr11	gene	protein_coding	CDON
1377	0.045	29	8	21	55.3228	46.1637	0.44	0.2	1	0.051	-0.81	3.8	ENSG00000064763.9	chr12	gene	protein_coding	FAR2
1378	0.045	29	10	19	52.7688	46.8159	0.47	0.22	1	0.051	-0.76	3.8	ENSG00000066336.10	chr11	gene	protein_coding	SPI1
1379	0.045	29	16	13	43.6172	54.1744	2.1	1	4.3	0.05	0.73	3.8	ENSG00000067177.13	chrX	gene	protein_coding	PHKA1
1380	0.045	29	13	16	54.5398	43.4132	0.48	0.23	1	0.049	-0.74	3.9	ENSG00000071537.12	chr14	gene	protein_coding	SEL1L
1381	0.045	29	9	20	48.15	51.3903	0.45	0.2	1	0.051	-0.79	3.8	ENSG00000074621.12	chr15	gene	protein_coding	SLC24A1
1382	0.045	29	16	13	42.7846	54.7573	2.1	1	4.3	0.05	0.73	3.8	ENSG00000080493.12	chr4	gene	protein_coding	SLC4A4
1383	0.045	29	10	19	57.1248	43.3407	0.46	0.22	1	0.05	-0.77	3.8	ENSG00000109618.10	chr4	gene	protein_coding	SEPSECS
1384	0.045	29	18	11	46.4576	52.8226	2.1	1	4.5	0.05	0.75	3.8	ENSG00000120662.14	chr13	gene	protein_coding	MTRF1
1385	0.045	29	10	19	56.0152	44.0614	0.46	0.22	1	0.05	-0.77	3.8	ENSG00000121797.9	chr3	gene	protein_coding	CCRL2
1386	0.045	29	10	19	53.8343	45.9136	0.47	0.22	1	0.051	-0.76	3.8	ENSG00000122390.16	chr16	gene	protein_coding	NAA60
1387	0.045	29	18	11	41.2688	58.5896	2.1	1	4.6	0.05	0.76	3.8	ENSG00000125378.14	chr14	gene	protein_coding	BMP4
1388	0.045	29	9	20	51.4291	48.3348	0.45	0.2	1	0.051	-0.79	3.8	ENSG00000130758.6	chr19	gene	protein_coding	MAP3K10
1389	0.045	29	18	11	46.2557	53.1555	2.1	1	4.5	0.05	0.76	3.8	ENSG00000138131.3	chr10	gene	protein_coding	LOXL4
1390	0.045	29	9	20	54.0195	46.4379	0.45	0.21	1	0.05	-0.79	3.8	ENSG00000140025.14	chr14	gene	protein_coding	EFCAB11
1391	0.045	29	17	12	43.8206	54.6838	2.1	1	4.4	0.05	0.74	3.8	ENSG00000144355.13	chr2	gene	protein_coding	DLX1
1392	0.045	29	10	19	49.7371	49.9242	0.46	0.22	1	0.05	-0.77	3.8	ENSG00000162444.11	chr1	gene	protein_coding	RBP7
1393	0.045	29	19	10	48.0611	51.4731	2.1	1	4.6	0.051	0.76	3.8	ENSG00000163374.18	chr1	gene	protein_coding	YY1AP1
1394	0.045	29	17	12	46.5234	52.3741	2.1	1	4.4	0.05	0.74	3.8	ENSG00000163659.11	chr3	gene	protein_coding	TIPARP
1395	0.045	29	9	20	52.4111	47.6367	0.45	0.21	1	0.05	-0.79	3.8	ENSG00000166548.14	chr16	gene	protein_coding	TK2
1396	0.045	29	17	12	49.2066	50.2834	2.1	1	4.4	0.05	0.74	3.9	ENSG00000168209.4	chr10	gene	protein_coding	DDIT4
1397	0.045	29	16	13	42.9877	54.3871	2.1	1	4.4	0.05	0.74	3.8	ENSG00000169047.5	chr2	gene	protein_coding	IRS1
1398	0.045	29	8	21	52.9657	47.5216	0.44	0.2	1	0.051	-0.81	3.8	ENSG00000170310.13	chr17	gene	protein_coding	STX8
1399	0.045	29	17	12	43.8217	54.9191	2.1	1	4.4	0.05	0.74	3.8	ENSG00000170881.4	chr8	gene	protein_coding	RNF139
1400	0.045	29	3	26	59.3359	46.9016	0.31	0.095	1	0.057	-1.2	3.6	ENSG00000171243.7	chr7	gene	protein_coding	SOSTDC1
1401	0.045	29	11	18	53.633	45.5459	0.47	0.22	1	0.05	-0.75	3.8	ENSG00000185338.4	chr16	gene	protein_coding	SOCS1
1402	0.045	29	9	20	49.1477	50.4606	0.45	0.21	1	0.051	-0.79	3.8	ENSG00000196126.9	chr6	gene	protein_coding	HLA-DRB1
1403	0.045	29	10	19	56.2358	43.5679	0.46	0.22	1	0.05	-0.77	3.8	ENSG00000204386.9	chr6	gene	protein_coding	NEU1
1404	0.045	29	10	19	54.6569	45.327	0.46	0.22	1	0.05	-0.77	3.8	ENSG00000204427.10	chr6	gene	protein_coding	ABHD16A
1405	0.045	29	15	14	39.7484	56.2236	2.1	1	4.5	0.05	0.75	3.8	ENSG00000232653.7	chr15	gene	protein_coding	GOLGA8N
1406	0.045	29	9	20	45.8761	53.8726	0.45	0.2	1	0.05	-0.8	3.8	ENSG00000242574.7	chr6	gene	protein_coding	HLA-DMB
1407	0.046	29	9	20	54.9014	45.7249	0.46	0.21	1	0.051	-0.78	3.8	ENSG00000008394.11	chr12	gene	protein_coding	MGST1
1408	0.046	29	9	20	51.4006	48.4288	0.46	0.21	1	0.052	-0.78	3.8	ENSG00000038945.13	chr8	gene	protein_coding	MSR1
1409	0.046	29	11	18	61.6117	38.8464	0.47	0.22	1	0.051	-0.75	3.8	ENSG00000089220.4	chr12	gene	protein_coding	PEBP1
1410	0.046	29	7	22	46.486	52.2822	0.43	0.18	1	0.052	-0.85	3.8	ENSG00000100060.16	chr22	gene	protein_coding	MFNG
1411	0.046	29	18	11	42.2705	57.5641	2.1	0.99	4.5	0.052	0.75	3.8	ENSG00000108511.9	chr17	gene	protein_coding	HOXB6
1412	0.046	29	8	21	53.3992	47.2031	0.44	0.2	1	0.052	-0.81	3.8	ENSG00000126246.8	chr19	gene	protein_coding	IGFLR1
1413	0.046	29	18	11	45.5857	53.4235	2.1	1	4.5	0.051	0.75	3.8	ENSG00000135740.15	chr16	gene	protein_coding	SLC9A5
1414	0.046	29	8	21	55.8899	45.5835	0.45	0.2	1	0.052	-0.81	3.8	ENSG00000138617.13	chr15	gene	protein_coding	PARP16
1415	0.046	29	19	10	45.5635	53.992	2.2	1	4.7	0.051	0.77	3.8	ENSG00000149547.13	chr11	gene	protein_coding	EI24
1416	0.046	29	9	20	56.0228	44.8183	0.45	0.2	1	0.051	-0.79	3.8	ENSG00000159210.8	chr17	gene	protein_coding	SNF8
1417	0.046	29	15	14	49.3009	50.1145	2.1	1	4.4	0.051	0.73	3.8	ENSG00000173557.13	chr2	gene	protein_coding	C2orf70
1418	0.046	29	10	19	52.8353	46.8893	0.47	0.22	1	0.051	-0.76	3.8	ENSG00000178988.10	chr4	gene	protein_coding	MRFAP1L1
1419	0.046	29	17	12	41.7637	56.3468	2.1	1	4.4	0.051	0.74	3.8	ENSG00000183484.10	chr14	gene	protein_coding	GPR132
1420	0.046	29	6	23	53.5818	47.8831	0.41	0.17	1	0.054	-0.89	3.7	ENSG00000186810.7	chrX	gene	protein_coding	CXCR3
1421	0.046	29	10	19	55.2876	44.7394	0.47	0.22	1	0.051	-0.76	3.8	ENSG00000196924.13	chrX	gene	protein_coding	FLNA
1422	0.046	29	7	22	48.8242	50.5643	0.43	0.18	1	0.052	-0.84	3.8	ENSG00000203872.6	chr6	gene	protein_coding	C6orf163
1423	0.047	29	14	15	46.9971	51.1449	2.1	0.99	4.3	0.052	0.72	3.8	ENSG00000081052.11	chr2	gene	protein_coding	COL4A4
1424	0.047	29	18	11	50.3345	49.4172	2.1	0.99	4.5	0.053	0.74	3.8	ENSG00000081760.15	chr12	gene	protein_coding	AACS
1425	0.047	29	10	19	56.754	43.3729	0.45	0.2	1	0.052	-0.79	3.8	ENSG00000103148.14	chr16	gene	protein_coding	NPRL3
1426	0.047	29	17	12	39.639	59.321	2.1	1	4.4	0.052	0.74	3.8	ENSG00000107816.16	chr10	gene	protein_coding	LZTS2
1427	0.047	29	7	22	57.4303	45.2368	0.43	0.18	1	0.053	-0.84	3.7	ENSG00000109339.17	chr4	gene	protein_coding	MAPK10
1428	0.047	29	19	10	49.7642	49.8809	2.1	0.99	4.6	0.053	0.76	3.8	ENSG00000113448.15	chr5	gene	protein_coding	PDE4D
1429	0.047	29	10	19	48.1581	51.7961	0.47	0.22	1	0.052	-0.76	3.8	ENSG00000134463.13	chr10	gene	protein_coding	ECHDC3
1430	0.047	29	10	19	54.8718	45.3434	0.47	0.22	1	0.052	-0.76	3.8	ENSG00000135090.12	chr12	gene	protein_coding	TAOK3
1431	0.047	29	10	19	52.4638	47.2522	0.47	0.22	1	0.053	-0.76	3.8	ENSG00000136710.8	chr2	gene	protein_coding	CCDC115
1432	0.047	29	9	20	54.1483	46.3338	0.46	0.21	1	0.053	-0.78	3.8	ENSG00000136807.10	chr9	gene	protein_coding	CDK9
1433	0.047	29	10	19	53.1788	46.5538	0.47	0.22	1	0.052	-0.76	3.8	ENSG00000137806.7	chr15	gene	protein_coding	NDUFAF1
1434	0.047	29	8	21	54.5926	46.4916	0.45	0.2	1	0.053	-0.81	3.8	ENSG00000146904.7	chr7	gene	protein_coding	EPHA1
1435	0.047	29	18	11	46.1562	53.0906	2.1	0.99	4.5	0.052	0.75	3.8	ENSG00000148690.11	chr10	gene	protein_coding	FRA10AC1
1436	0.047	29	11	18	53.7077	45.2504	0.47	0.22	1	0.052	-0.75	3.8	ENSG00000153560.10	chr3	gene	protein_coding	UBP1
1437	0.047	29	11	18	53.2936	46.1074	0.47	0.22	1	0.052	-0.75	3.8	ENSG00000157514.15	chrX	gene	protein_coding	TSC22D3
1438	0.047	29	11	18	50.9601	48.5529	0.47	0.22	1	0.052	-0.75	3.8	ENSG00000160219.10	chrX	gene	protein_coding	GAB3
1439	0.047	29	11	18	53.4607	45.7397	0.47	0.22	1	0.052	-0.74	3.8	ENSG00000164733.19	chr8	gene	protein_coding	CTSB
1440	0.047	29	19	10	45.5636	54.1926	2.1	0.99	4.6	0.053	0.76	3.8	ENSG00000169855.18	chr3	gene	protein_coding	ROBO1
1441	0.047	29	3	26	61.5007	46.6912	0.31	0.094	1	0.059	-1.2	3.6	ENSG00000170627.8	chr12	gene	protein_coding	GTSF1
1442	0.047	29	18	11	44.5307	54.5355	2.1	0.99	4.5	0.052	0.75	3.8	ENSG00000183098.9	chr13	gene	protein_coding	GPC6
1443	0.047	29	6	23	50.9134	49.2038	0.41	0.17	1	0.054	-0.88	3.7	ENSG00000187037.7	chr7	gene	protein_coding	GPR141
1444	0.047	29	17	12	42.9647	55.3759	2.1	0.99	4.4	0.052	0.74	3.8	ENSG00000188549.11	chr15	gene	protein_coding	C15orf52
1445	0.047	29	13	16	38.1829	56.1789	2.1	0.99	4.4	0.052	0.74	3.8	ENSG00000188707.5	chr7	gene	protein_coding	ZBED6CL
1446	0.047	29	11	18	53.7573	45.6098	0.47	0.22	1	0.052	-0.75	3.8	ENSG00000241553.11	chr3	gene	protein_coding	ARPC4
1447	0.047	29	15	14	43.697	53.5287	2.1	0.99	4.3	0.052	0.72	3.8	ENSG00000269476.1	chr19	gene	protein_coding	CTD-2583A14.9
1448	0.048	29	11	18	51.78	47.7317	0.47	0.22	1	0.053	-0.75	3.8	ENSG00000042493.14	chr2	gene	protein_coding	CAPG
1449	0.048	29	11	18	56.0825	43.1144	0.47	0.22	1	0.053	-0.75	3.7	ENSG00000042753.10	chr19	gene	protein_coding	AP2S1
1450	0.048	29	10	19	50.5041	49.1345	0.47	0.22	1	0.054	-0.76	3.7	ENSG00000101336.11	chr20	gene	protein_coding	HCK
1451	0.048	29	9	20	58.9754	43.1063	0.46	0.21	1	0.053	-0.78	3.7	ENSG00000102221.12	chrX	gene	protein_coding	JADE3
1452	0.048	29	10	19	52.3072	47.166	0.47	0.22	1	0.053	-0.76	3.7	ENSG00000103353.14	chr16	gene	protein_coding	UBFD1
1453	0.048	29	10	19	54.5149	45.2488	0.47	0.22	1	0.054	-0.76	3.7	ENSG00000106976.17	chr9	gene	protein_coding	DNM1
1454	0.048	29	16	13	43.8515	54.4337	2.1	0.99	4.3	0.052	0.73	3.8	ENSG00000109576.12	chr4	gene	protein_coding	AADAT
1455	0.048	29	11	18	57.1683	42.9869	0.47	0.22	1	0.053	-0.75	3.8	ENSG00000110497.13	chr11	gene	protein_coding	AMBRA1
1456	0.048	29	9	20	55.1789	45.5005	0.46	0.21	1	0.054	-0.78	3.7	ENSG00000121933.16	chr1	gene	protein_coding	ADORA3
1457	0.048	29	5	24	48.9198	50.2973	0.39	0.15	1	0.057	-0.94	3.6	ENSG00000134343.11	chr11	gene	protein_coding	ANO3
1458	0.048	29	16	13	41.9876	55.5871	2.1	0.99	4.3	0.053	0.73	3.8	ENSG00000162300.10	chr11	gene	protein_coding	ZFPL1
1459	0.048	29	11	18	51.8236	47.4728	0.48	0.22	1	0.053	-0.74	3.7	ENSG00000163812.12	chr3	gene	protein_coding	ZDHHC3
1460	0.048	29	9	20	55.6517	45.3377	0.46	0.21	1	0.054	-0.78	3.7	ENSG00000166181.11	chr11	gene	protein_coding	API5
1461	0.048	29	17	12	39.2419	59.2366	2.1	0.99	4.6	0.053	0.76	3.7	ENSG00000166261.9	chr11	gene	protein_coding	ZNF202
1462	0.048	29	18	11	46.815	52.6343	2.1	0.99	4.5	0.053	0.74	3.7	ENSG00000167775.9	chr19	gene	protein_coding	CD320
1463	0.048	29	12	17	59.3389	39.6198	0.47	0.22	1	0.053	-0.75	3.8	ENSG00000168952.14	chr14	gene	protein_coding	STXBP6
1464	0.048	29	12	17	41.7832	52.9922	2.1	0.99	4.4	0.053	0.73	3.8	ENSG00000185960.11	chrX	gene	protein_coding	SHOX
1465	0.048	29	14	15	39.0549	56.0115	2.1	0.99	4.4	0.053	0.74	3.8	ENSG00000257093.5	chr7	gene	protein_coding	KIAA1147
1466	0.049	29	7	22	49.9153	49.7687	0.43	0.18	1	0.056	-0.83	3.7	ENSG00000007129.16	chr19	gene	protein_coding	CEACAM21
1467	0.049	29	9	20	57.5462	44.1563	0.46	0.21	1	0.054	-0.78	3.7	ENSG00000011677.11	chrX	gene	protein_coding	GABRA3
1468	0.049	29	9	20	58.4341	42.8686	0.46	0.21	1	0.054	-0.78	3.7	ENSG00000038532.13	chr16	gene	protein_coding	CLEC16A
1469	0.049	29	9	20	54.2535	46.0747	0.46	0.21	1	0.055	-0.77	3.7	ENSG00000065559.13	chr17	gene	protein_coding	MAP2K4
1470	0.049	29	9	20	55.7778	45.2405	0.46	0.21	1	0.055	-0.77	3.7	ENSG00000075975.14	chr3	gene	protein_coding	MKRN2
1471	0.049	29	9	20	51.5518	48.3652	0.46	0.21	1	0.055	-0.77	3.7	ENSG00000087589.15	chr20	gene	protein_coding	CASS4
1472	0.049	29	6	23	45.2173	52.7529	0.41	0.17	1	0.056	-0.88	3.6	ENSG00000101916.11	chrX	gene	protein_coding	TLR8
1473	0.049	29	11	18	39.9301	53.4989	2.1	0.99	4.5	0.055	0.75	3.7	ENSG00000104140.6	chr15	gene	protein_coding	RHOV
1474	0.049	29	19	10	45.0777	54.6901	2.1	0.99	4.6	0.054	0.75	3.7	ENSG00000104915.13	chr19	gene	protein_coding	STX10
1475	0.049	29	11	18	41.1	52.875	2.1	0.99	4.5	0.054	0.75	3.7	ENSG00000105982.15	chr7	gene	protein_coding	RNF32
1476	0.049	29	18	11	46.2276	53.0271	2.1	0.99	4.4	0.054	0.74	3.7	ENSG00000106006.6	chr7	gene	protein_coding	HOXA6
1477	0.049	29	9	20	56.379	44.5303	0.46	0.21	1	0.055	-0.77	3.7	ENSG00000106809.9	chr9	gene	protein_coding	OGN
1478	0.049	29	18	11	44.6867	54.3967	2.1	0.99	4.6	0.054	0.76	3.7	ENSG00000107566.12	chr10	gene	protein_coding	ERLIN1
1479	0.049	29	15	14	44.7001	52.923	2.1	0.99	4.3	0.054	0.72	3.7	ENSG00000107864.13	chr10	gene	protein_coding	CPEB3
1480	0.049	29	10	19	61.2229	41.0433	0.47	0.21	1	0.054	-0.76	3.7	ENSG00000109519.11	chr4	gene	protein_coding	GRPEL1
1481	0.049	29	17	12	45.7873	52.9415	2.1	0.99	4.4	0.054	0.73	3.7	ENSG00000115942.7	chr2	gene	protein_coding	ORC2
1482	0.049	29	18	11	42.0683	57.4059	2.1	0.99	4.5	0.054	0.75	3.7	ENSG00000115966.15	chr2	gene	protein_coding	ATF2
1483	0.049	29	18	11	45.2941	54.0515	2.1	0.99	4.5	0.054	0.74	3.7	ENSG00000130734.8	chr19	gene	protein_coding	ATG4D
1484	0.049	29	13	16	52.3897	46.1667	0.49	0.23	1	0.054	-0.72	3.7	ENSG00000136295.13	chr7	gene	protein_coding	TTYH3
1485	0.049	29	14	15	40.6754	54.8193	2.1	0.99	4.3	0.054	0.72	3.7	ENSG00000140479.15	chr15	gene	protein_coding	PCSK6
1486	0.049	29	8	21	55.3714	45.7541	0.45	0.2	1	0.055	-0.8	3.7	ENSG00000140718.17	chr16	gene	protein_coding	FTO
1487	0.049	29	11	18	53.1286	46.2845	0.48	0.23	1	0.054	-0.74	3.7	ENSG00000153814.10	chr7	gene	protein_coding	JAZF1
1488	0.049	29	16	13	42.7652	55.0158	2.1	0.99	4.3	0.054	0.72	3.7	ENSG00000160072.18	chr1	gene	protein_coding	ATAD3B
1489	0.049	29	17	12	38.4066	60.4694	2.1	0.99	4.5	0.054	0.74	3.7	ENSG00000163660.10	chr3	gene	protein_coding	CCNL1
1490	0.049	29	8	21	50.5939	49.2365	0.45	0.2	1	0.056	-0.8	3.7	ENSG00000163666.7	chr3	gene	protein_coding	HESX1
1491	0.049	29	10	19	58.6097	42.3814	0.47	0.22	1	0.054	-0.76	3.7	ENSG00000171497.4	chr4	gene	protein_coding	PPID
1492	0.049	29	17	12	48.1799	51.0377	2.1	0.99	4.3	0.054	0.73	3.7	ENSG00000174684.6	chr11	gene	protein_coding	B4GAT1
1493	0.049	29	14	15	39.393	55.8174	2.1	0.99	4.3	0.053	0.72	3.7	ENSG00000175066.14	chr3	gene	protein_coding	GK5
1494	0.049	29	10	19	52.3715	47.4566	0.47	0.22	1	0.055	-0.75	3.7	ENSG00000184178.14	chr4	gene	protein_coding	SCFD2
1495	0.049	29	11	18	52.8832	46.3895	0.48	0.23	1	0.054	-0.74	3.7	ENSG00000185862.6	chr17	gene	protein_coding	EVI2B
1496	0.05	29	19	10	47.9509	51.6601	2.1	0.98	4.5	0.056	0.75	3.7	ENSG00000000457.12	chr1	gene	protein_coding	SCYL3
1497	0.05	29	10	19	48.7917	50.9924	0.47	0.22	1	0.055	-0.75	3.7	ENSG00000006062.12	chr17	gene	protein_coding	MAP3K14
1498	0.05	29	17	12	40.8583	57.7998	2.1	0.99	4.4	0.055	0.73	3.7	ENSG00000089006.15	chr20	gene	protein_coding	SNX5
1499	0.05	29	11	18	62.5376	38.5293	0.47	0.22	1	0.055	-0.75	3.7	ENSG00000092853.12	chr1	gene	protein_coding	CLSPN
1500	0.05	29	18	11	45.508	53.8521	2.1	0.98	4.4	0.055	0.74	3.7	ENSG00000105677.10	chr19	gene	protein_coding	TMEM147
1501	0.05	29	19	10	47.7086	51.7107	2.1	0.98	4.6	0.055	0.75	3.7	ENSG00000110013.11	chr11	gene	protein_coding	SIAE
1502	0.05	29	18	11	48.5552	50.8559	2.1	0.98	4.4	0.055	0.74	3.7	ENSG00000115020.15	chr2	gene	protein_coding	PIKFYVE
1503	0.05	29	19	10	45.6886	53.8698	2.1	0.98	4.6	0.055	0.75	3.7	ENSG00000119630.12	chr14	gene	protein_coding	PGF
1504	0.05	29	9	20	49.0539	50.548	0.46	0.21	1	0.055	-0.77	3.7	ENSG00000124788.16	chr6	gene	protein_coding	ATXN1
1505	0.05	29	19	10	46.3506	53.3868	2.1	0.98	4.6	0.055	0.75	3.7	ENSG00000136010.12	chr12	gene	protein_coding	ALDH1L2
1506	0.05	29	9	20	55.6535	45.3363	0.46	0.21	1	0.056	-0.77	3.6	ENSG00000139180.9	chr12	gene	protein_coding	NDUFA9
1507	0.05	29	17	12	47.7756	51.3348	2.1	0.98	4.3	0.055	0.72	3.7	ENSG00000144445.14	chr2	gene	protein_coding	KANSL1L
1508	0.05	29	6	23	54.3335	47.2405	0.42	0.17	1	0.058	-0.87	3.6	ENSG00000145248.6	chr4	gene	protein_coding	SLC10A4
1509	0.05	29	12	17	55.3517	43.6124	0.48	0.23	1	0.055	-0.73	3.7	ENSG00000146731.9	chr7	gene	protein_coding	CCT6A
1510	0.05	29	16	13	42.9104	54.6692	2.1	0.98	4.3	0.055	0.72	3.7	ENSG00000147679.10	chr8	gene	protein_coding	UTP23
1511	0.05	29	16	13	47.6475	51.2107	2.1	0.98	4.3	0.055	0.72	3.7	ENSG00000148303.15	chr9	gene	protein_coding	RPL7A
1512	0.05	29	17	12	40.1676	58.4138	2.1	0.99	4.4	0.055	0.73	3.7	ENSG00000152082.12	chr2	gene	protein_coding	MZT2B
1513	0.05	29	9	20	49.0038	50.6317	0.46	0.21	1	0.056	-0.77	3.6	ENSG00000152219.4	chr11	gene	protein_coding	ARL14EP
1514	0.05	29	7	22	47.917	51.2308	0.44	0.19	1	0.057	-0.83	3.6	ENSG00000163220.10	chr1	gene	protein_coding	S100A9
1515	0.05	29	9	20	56.0025	45.0673	0.46	0.21	1	0.056	-0.78	3.6	ENSG00000164620.7	chr5	gene	protein_coding	RELL2
1516	0.05	29	11	18	61.9044	39.0922	0.48	0.22	1	0.055	-0.74	3.7	ENSG00000171428.12	chr8	gene	protein_coding	NAT1
1517	0.05	29	12	17	51.1678	48.0028	0.48	0.23	1	0.055	-0.73	3.7	ENSG00000174307.6	chr1	gene	protein_coding	PHLDA3
1518	0.05	29	8	21	49.4621	50.0957	0.45	0.2	1	0.056	-0.8	3.7	ENSG00000179715.11	chr12	gene	protein_coding	PCED1B
1519	0.05	29	11	18	56.5868	42.9069	0.48	0.22	1	0.055	-0.74	3.7	ENSG00000187446.10	chr15	gene	protein_coding	CHP1
1520	0.05	29	9	20	54.466	45.7041	0.46	0.21	1	0.055	-0.77	3.7	ENSG00000188015.8	chr1	gene	protein_coding	S100A3
1521	0.05	29	13	16	43.328	52.6914	2.1	0.98	4.3	0.055	0.72	3.7	ENSG00000198216.9	chr1	gene	protein_coding	CACNA1E
1522	0.05	29	9	20	50.3368	49.3297	0.46	0.21	1	0.055	-0.77	3.7	ENSG00000198909.6	chr17	gene	protein_coding	MAP3K3
1523	0.05	29	17	12	43.1644	55.2144	2.1	0.99	4.4	0.055	0.73	3.7	ENSG00000205710.3	chr17	gene	protein_coding	C17orf107
1524	0.05	29	4	25	48.0969	50.5483	0.36	0.13	1	0.06	-1	3.5	ENSG00000254709.5	chr22	gene	protein_coding	IGLL5
1525	0.05	29	19	10	45.5583	54.198	2.1	0.98	4.6	0.056	0.76	3.7	ENSG00000269242.1	chr19	gene	protein_coding	CTD-2192J16.22

## Sheet: Table S3_Survival_lncRNA_p_0.05
Table S3: List of lncRNA which are significantly associated with the survival of OS patients. The Hazard Ration of each lncRNA along with p-values and other information is also mentioned
	pvalue	Cancer Deaths	Cancer Deaths with Top	Cancer Deaths with Down	Surv Mean Top Months	Surv Mean Down Months	HR	HR_low95	HR_up95	P_value	beta	Wald.test	ENSG	Chr	Type	GeneType	Symbol
1	< 0.001	29	17	12	33.9853	59.3923	3.9	1.8	8.3	0.00063	1.3	12	ENSG00000236081.1	chr7	gene	lncRNA	ELFN1-AS1
2	< 0.001	29	19	10	41.1641	55.058	4.1	1.9	8.9	0.00031	1.4	13	ENSG00000249378.4	chr4	gene	lncRNA	lnc01060
3	< 0.001	29	15	14	45.8279	51.1397	3.5	1.7	7.4	0.0009	1.3	11	ENSG00000264215.1	chr17	gene	lncRNA	RP11-283C24.1
4	0.001	29	4	25	61.0571	43.3806	0.21	0.071	0.59	0.0035	-1.6	8.5	ENSG00000270091.1	chr17	gene	lncRNA	RP11-78O7.2
5	0.001	29	5	24	61.5266	42.0278	0.22	0.085	0.59	0.0025	-1.5	9.2	ENSG00000272369.1	chr12	gene	lncRNA	RP11-446N19.1
6	0.001	29	6	23	63.4287	40.3064	0.23	0.088	0.62	0.0033	-1.5	8.6	ENSG00000273998.1	chr20	gene	lncRNA	RP4-777L9.2
7	0.002	29	22	7	47.5196	52.19	3.6	1.5	8.5	0.0032	1.3	8.7	ENSG00000232560.5	chr21	gene	lncRNA	lnc01549
8	0.002	29	15	14	37.4616	55.9017	3.1	1.5	6.6	0.0026	1.1	9	ENSG00000237857.2	chr9	gene	lncRNA	RP11-435O5.2
9	0.002	29	17	12	42.2323	54.1874	3	1.4	6.4	0.0038	1.1	8.4	ENSG00000265091.4	chr18	gene	lncRNA	RP11-835E18.5
10	0.002	29	14	15	34.2946	57.4574	3	1.4	6.2	0.0038	1.1	8.4	ENSG00000266176.1	chr17	gene	lncRNA	RP11-855A2.5
11	0.003	29	17	12	38.8683	57.4987	2.9	1.4	6.1	0.005	1.1	7.9	ENSG00000261824.5	chr19	gene	lncRNA	lnc00662
12	0.003	29	17	12	39.1466	56.9478	3	1.4	6.2	0.0042	1.1	8.2	ENSG00000269720.1	chr19	gene	lncRNA	CTD-2521M24.5
13	0.003	29	3	26	56.9893	46.6712	0.2	0.059	0.65	0.0076	-1.6	7.1	ENSG00000271334.4	chr5	gene	lncRNA	CTD-2078B5.2
14	0.003	29	5	24	55.0203	46.3653	0.26	0.098	0.67	0.0057	-1.4	7.6	ENSG00000278266.1	chr12	gene	lncRNA	RP11-575F12.3
15	0.004	29	5	24	60.3267	43.4881	0.27	0.1	0.7	0.0072	-1.3	7.2	ENSG00000206532.2	chr3	gene	lncRNA	RP11-553A10.1
16	0.004	29	6	23	61.0713	42.6918	0.28	0.11	0.7	0.0063	-1.3	7.5	ENSG00000228878.6	chr7	gene	lncRNA	SEPT7-AS1
17	0.004	29	18	11	44.1898	53.405	2.9	1.4	6.1	0.0061	1.1	7.5	ENSG00000237422.1	chr9	gene	lncRNA	RP11-305L7.3
18	0.004	29	5	24	66.5141	41.1859	0.26	0.1	0.69	0.007	-1.3	7.3	ENSG00000243144.5	chr7	gene	lncRNA	RP11-115N4.1
19	0.004	29	8	21	56.981	43.4685	0.32	0.14	0.73	0.0069	-1.1	7.3	ENSG00000266835.4	chr18	gene	lncRNA	lnc01540
20	0.004	29	7	22	53.0366	46.8369	0.31	0.13	0.73	0.007	-1.2	7.3	ENSG00000274712.1	chr17	gene	lncRNA	RP11-147L13.15
21	0.004	29	15	14	38.9534	55.4585	2.8	1.4	5.9	0.0055	1	7.7	ENSG00000278716.1	chr16	gene	lncRNA	LA16c-352F7.1
22	0.005	29	17	12	42.555	54.4424	2.8	1.3	5.9	0.0069	1	7.3	ENSG00000230537.1	chr9	gene	lncRNA	RP11-305L7.1
23	0.005	29	13	16	41.896	52.597	2.7	1.3	5.7	0.0071	1	7.3	ENSG00000237166.1	chr2	gene	lncRNA	AC007163.3
24	0.006	29	7	22	61.6001	41.5864	0.32	0.14	0.75	0.0092	-1.1	6.8	ENSG00000250102.4	chr4	gene	lncRNA	RP11-314N14.1
25	0.006	29	8	21	50.9044	48.7246	0.34	0.15	0.76	0.0092	-1.1	6.8	ENSG00000265743.1	chr17	gene	lncRNA	RP11-848P1.3
26	0.007	29	19	10	40.7704	57.8779	2.8	1.3	6	0.0098	1	6.7	ENSG00000197182.11	chr22	gene	lncRNA	MIRLET7BHG
27	0.007	29	3	26	56.8022	46.9212	0.22	0.066	0.73	0.014	-1.5	6.1	ENSG00000231826.4	chr2	gene	lncRNA	AC016735.2
28	0.007	29	16	13	39.123	56.2903	2.7	1.3	5.9	0.0092	1	6.8	ENSG00000272128.1	chr8	gene	lncRNA	KB-1836B5.4
29	0.007	29	17	12	49.5372	49.9776	2.7	1.3	5.6	0.0091	0.98	6.8	ENSG00000273030.1	chr10	gene	lncRNA	RP11-285F16.1
30	0.008	29	7	22	61.1195	41.9228	0.31	0.13	0.77	0.012	-1.2	6.3	ENSG00000203999.7	chr20	gene	lncRNA	lnc01270
31	0.008	29	16	13	41.2062	55.0326	2.6	1.2	5.4	0.011	0.95	6.4	ENSG00000271420.1	chr1	gene	lncRNA	RP5-1057J7.7
32	0.008	29	18	11	45.0065	53.2019	2.7	1.3	5.7	0.01	0.99	6.6	ENSG00000278231.1	chr20	gene	lncRNA	RP5-906C1.1
33	0.009	29	13	16	46.6682	50.9993	2.6	1.2	5.4	0.012	0.95	6.3	ENSG00000226900.1	chr10	gene	lncRNA	RP11-432J24.5
34	0.009	29	8	21	63.1	39.5963	0.35	0.15	0.79	0.012	-1.1	6.3	ENSG00000260448.4	chr16	gene	lncRNA	LCMT1-AS1
35	0.01	29	8	21	55.3049	45.1833	0.36	0.16	0.81	0.014	-1	6.1	ENSG00000272250.1	chr16	gene	lncRNA	RP11-346C20.4
36	0.01	29	6	23	56.2025	45.3647	0.33	0.13	0.8	0.015	-1.1	6	ENSG00000273669.1	chr18	gene	lncRNA	RP11-405M12.4
37	0.011	29	7	22	61.1004	42.3119	0.34	0.14	0.81	0.015	-1.1	6	ENSG00000205791.3	chr12	gene	lncRNA	LOH12CR2
38	0.011	29	18	11	48.3894	50.7859	2.6	1.2	5.5	0.014	0.95	6.1	ENSG00000253426.4	chr8	gene	lncRNA	RP11-10A14.4
39	0.011	29	5	24	56.7086	46.0739	0.31	0.12	0.81	0.017	-1.2	5.7	ENSG00000257543.1	chr12	gene	lncRNA	RP11-321F8.4
40	0.011	29	7	22	55.5841	45.5979	0.35	0.15	0.81	0.015	-1.1	5.9	ENSG00000278058.1	chr16	gene	lncRNA	RP11-70D24.2
41	0.012	29	19	10	44.8215	54.277	2.6	1.2	5.5	0.016	0.95	5.8	ENSG00000228106.4	chr1	gene	lncRNA	RP11-452F19.3
42	0.012	29	7	22	54.9645	45.6739	0.35	0.15	0.83	0.017	-1	5.7	ENSG00000272087.1	chr3	gene	lncRNA	RP11-379F4.7
43	0.012	29	19	10	47.834	51.3638	2.6	1.2	5.5	0.016	0.94	5.8	ENSG00000273162.1	chr10	gene	lncRNA	RP11-108L7.15
44	0.013	29	9	20	61.4092	40.4632	0.38	0.17	0.84	0.017	-0.98	5.7	ENSG00000232453.4	chr1	gene	lncRNA	RP4-794H19.1
45	0.013	29	14	15	38.8532	55.2181	2.5	1.2	5.1	0.016	0.9	5.8	ENSG00000233538.1	chr2	gene	lncRNA	AC017104.2
46	0.013	29	19	10	40.3114	59.122	2.7	1.2	6	0.017	0.99	5.7	ENSG00000244567.1	chr2	gene	lncRNA	AC096772.6
47	0.013	29	18	11	38.9563	59.9572	2.5	1.2	5.4	0.016	0.93	5.8	ENSG00000272933.1	chr10	gene	lncRNA	RP11-47A8.5
48	0.013	29	15	14	37.9258	57.0131	2.5	1.2	5.1	0.016	0.9	5.8	ENSG00000279078.1	chr7	gene	lncRNA	SND1-IT1
49	0.014	29	7	22	52.9456	47.3061	0.36	0.15	0.85	0.019	-1	5.5	ENSG00000273415.1	chr11	gene	lncRNA	RP11-702B10.2
50	0.015	29	11	18	41.3574	52.2656	2.5	1.2	5.3	0.018	0.91	5.6	ENSG00000249484.7	chr5	gene	lncRNA	lnc01470
51	0.016	29	6	23	57.5689	45.1531	0.35	0.14	0.86	0.022	-1.1	5.3	ENSG00000237807.3	chr8	gene	lncRNA	RP11-400K9.4
52	0.016	29	20	9	44.466	55.064	2.6	1.2	5.7	0.02	0.94	5.4	ENSG00000242282.5	chr2	gene	lncRNA	AC108488.4
53	0.016	29	7	22	57.9705	44.3985	0.36	0.15	0.85	0.02	-1	5.4	ENSG00000259004.1	chr14	gene	lncRNA	RP11-8L8.2
54	0.016	29	15	14	39.7968	55.5856	2.4	1.2	5	0.019	0.88	5.5	ENSG00000272043.1	chr8	gene	lncRNA	RP11-44N11.3
55	0.017	29	5	24	52.1538	48.5583	0.33	0.12	0.86	0.024	-1.1	5.1	ENSG00000225331.1	chr21	gene	lncRNA	AP001055.6
56	0.017	29	13	16	37.9145	55.077	2.4	1.1	5	0.02	0.88	5.4	ENSG00000235358.1	chr1	gene	lncRNA	RP11-399E6.1
57	0.017	29	20	9	43.0242	57.1282	2.5	1.1	5.6	0.021	0.93	5.3	ENSG00000247095.2	chr11	gene	lncRNA	MIR210HG
58	0.017	29	15	14	42.6819	53.5276	2.4	1.1	4.9	0.021	0.86	5.3	ENSG00000256538.1	chr12	gene	lncRNA	RP11-847H18.3
59	0.018	29	8	21	58.0981	43.452	0.38	0.17	0.87	0.022	-0.96	5.2	ENSG00000234147.1	chr6	gene	lncRNA	RP3-460G2.2
60	0.018	29	9	20	56.7075	43.7116	0.4	0.18	0.88	0.023	-0.92	5.2	ENSG00000256128.4	chr12	gene	lncRNA	lnc00944
61	0.018	29	16	13	46.9507	51.5642	2.4	1.1	4.9	0.021	0.86	5.3	ENSG00000259711.1	chr16	gene	lncRNA	CTD-3032H12.2
62	0.018	29	15	14	38.9436	56.0754	2.4	1.1	5	0.022	0.86	5.3	ENSG00000267505.1	chr17	gene	lncRNA	CTC-296K1.3
63	0.018	29	18	11	40.4682	58.1466	2.4	1.1	5.2	0.022	0.89	5.2	ENSG00000269155.2	chr6	gene	lncRNA	RP3-431P23.5
64	0.019	29	15	14	39.01	56.3585	2.4	1.1	4.9	0.022	0.86	5.2	ENSG00000120055.7	chr10	gene	lncRNA	C10orf95
65	0.019	29	6	23	54.7884	46.5199	0.36	0.14	0.87	0.024	-1	5.1	ENSG00000225107.1	chr2	gene	lncRNA	AC092484.1
66	0.019	29	13	16	39.0885	54.5597	2.4	1.1	4.9	0.023	0.85	5.2	ENSG00000269202.1	chr20	gene	lncRNA	RP4-614O4.12
67	0.019	29	13	16	38.6841	54.7379	2.4	1.1	5	0.023	0.86	5.1	ENSG00000272347.1	chr5	gene	lncRNA	RP11-43F13.4
68	0.021	29	13	16	35.6757	56.779	2.4	1.1	5.1	0.026	0.87	5	ENSG00000224934.2	chr10	gene	lncRNA	RP11-441O15.3
69	0.021	29	15	14	36.3646	58.8025	2.3	1.1	4.9	0.025	0.84	5	ENSG00000230415.1	chr1	gene	lncRNA	RP5-902P8.10
70	0.021	29	16	13	42.9154	54.2137	2.3	1.1	4.8	0.025	0.84	5	ENSG00000253641.4	chr8	gene	lncRNA	RP11-981G7.2
71	0.022	29	17	12	46.3882	52.1201	2.3	1.1	4.9	0.026	0.84	4.9	ENSG00000227542.1	chr2	gene	lncRNA	AC092614.2
72	0.024	29	16	13	43.7704	53.8653	2.3	1.1	4.8	0.028	0.83	4.8	ENSG00000235192.1	chr2	gene	lncRNA	AC009495.2
73	0.024	29	6	23	49.2082	50.2607	0.37	0.15	0.91	0.031	-1	4.7	ENSG00000268471.4	chr4	gene	lncRNA	DKFZP434I0714
74	0.025	29	8	21	51.3834	48.5081	0.4	0.18	0.92	0.03	-0.9	4.7	ENSG00000261526.2	chr19	gene	lncRNA	CTB-31O20.2
75	0.025	29	20	9	48.0643	51.4702	2.4	1.1	5.3	0.029	0.88	4.7	ENSG00000263470.1	chr17	gene	lncRNA	RP11-160O5.1
76	0.025	29	9	20	52.2582	47.6666	0.41	0.19	0.92	0.03	-0.88	4.7	ENSG00000275764.1	chr12	gene	lncRNA	RP11-582E3.6
77	0.026	29	13	16	42.7626	52.771	2.3	1.1	4.7	0.03	0.81	4.7	ENSG00000258498.5	chr14	gene	lncRNA	DIO3OS
78	0.027	29	15	14	43.0494	53.7183	2.2	1.1	4.6	0.032	0.8	4.6	ENSG00000249859.6	chr8	gene	lncRNA	PVT1
79	0.028	29	16	13	46.4536	51.7641	2.2	1.1	4.7	0.032	0.81	4.6	ENSG00000225127.2	chr20	gene	lncRNA	lnc00237
80	0.029	29	13	16	46.4404	51.1599	2.2	1.1	4.6	0.033	0.8	4.5	ENSG00000249574.1	chr7	gene	lncRNA	AC226118.1
81	0.029	29	9	20	62.1881	40.2993	0.42	0.19	0.94	0.034	-0.87	4.5	ENSG00000253390.1	chr8	gene	lncRNA	CTC-756D1.2
82	0.029	29	15	14	42.0606	54.286	2.2	1.1	4.6	0.033	0.79	4.5	ENSG00000266913.1	chr19	gene	lncRNA	CTC-548K16.2
83	0.03	29	13	16	41.061	53.6904	2.2	1.1	4.7	0.035	0.81	4.5	ENSG00000225872.2	chr19	gene	lncRNA	lnc01529
84	0.032	29	8	21	52.3825	47.661	0.42	0.19	0.95	0.037	-0.87	4.3	ENSG00000196741.5	chrX	gene	lncRNA	lnc01560
85	0.032	29	15	14	41.9711	54.5707	2.2	1	4.5	0.037	0.78	4.4	ENSG00000253633.1	chr8	gene	lncRNA	KB-1980E6.3
86	0.032	29	7	22	52.1839	48.1777	0.41	0.17	0.95	0.038	-0.9	4.3	ENSG00000256001.1	chr12	gene	lncRNA	RP11-575F12.2
87	0.032	29	11	18	38.1371	53.9096	2.2	1.1	4.8	0.037	0.8	4.4	ENSG00000274184.1	chr18	gene	lncRNA	RP11-158H5.8
88	0.033	29	14	15	44.5975	52.2619	2.2	1	4.5	0.037	0.78	4.3	ENSG00000185168.5	chr17	gene	lncRNA	lnc00482
89	0.033	29	16	13	40.406	56.7491	2.2	1	4.6	0.038	0.78	4.3	ENSG00000224032.5	chr5	gene	lncRNA	EPB41L4A-AS1
90	0.033	29	8	21	56.9238	44.6136	0.42	0.19	0.95	0.038	-0.86	4.3	ENSG00000226853.2	chr2	gene	lncRNA	AC010894.3
91	0.034	29	8	21	55.7379	45.2713	0.42	0.19	0.96	0.04	-0.86	4.2	ENSG00000254480.1	chr11	gene	lncRNA	RP11-23F23.2
92	0.034	29	8	21	53.5621	46.8077	0.42	0.19	0.96	0.039	-0.86	4.2	ENSG00000260430.1	chr16	gene	lncRNA	RP11-626G11.4
93	0.034	29	5	24	56.8014	46.4015	0.37	0.14	0.97	0.042	-1	4.1	ENSG00000267302.4	chr17	gene	lncRNA	RP11-178C3.2
94	0.035	29	9	20	62.7406	40.788	0.44	0.2	0.96	0.04	-0.83	4.2	ENSG00000229656.5	chr10	gene	lncRNA	RP11-462L8.1
95	0.035	29	16	13	42.7713	54.5314	2.2	1	4.5	0.04	0.78	4.2	ENSG00000258667.1	chr14	gene	lncRNA	HIF1A-AS2
96	0.035	29	17	12	43.6295	54.6048	2.2	1	4.7	0.039	0.8	4.2	ENSG00000272644.1	chr2	gene	lncRNA	RP11-33O4.1
97	0.036	29	16	13	51.2197	49.0679	2.2	1	4.5	0.04	0.77	4.2	ENSG00000236653.1	chr2	gene	lncRNA	AC005235.1
98	0.036	29	16	13	41.8975	55.3782	2.2	1	4.5	0.04	0.77	4.2	ENSG00000240618.1	chr1	gene	lncRNA	RP11-206L10.5
99	0.036	29	17	12	45.8189	52.7723	2.2	1	4.6	0.041	0.78	4.2	ENSG00000257556.1	chr14	gene	lncRNA	RP11-44N21.1
100	0.036	29	17	12	45.742	52.9764	2.2	1	4.6	0.04	0.78	4.2	ENSG00000261786.1	chr3	gene	lncRNA	RP4-555D20.2
101	0.036	29	13	16	37.8312	55.7202	2.2	1	4.7	0.041	0.79	4.2	ENSG00000270557.1	chr2	gene	lncRNA	RP11-546J1.1
102	0.037	29	17	12	47.7217	51.2311	2.2	1	4.5	0.041	0.77	4.2	ENSG00000163009.7	chr2	gene	lncRNA	C2orf48
103	0.037	29	8	21	56.3602	45.2543	0.43	0.19	0.97	0.043	-0.84	4.1	ENSG00000273297.1	chr7	gene	lncRNA	RP11-38M8.1
104	0.037	29	7	22	50.4414	49.3762	0.42	0.18	0.97	0.043	-0.88	4.1	ENSG00000273341.1	chr7	gene	lncRNA	RP5-899E9.1
105	0.037	29	17	12	43.9367	54.368	2.2	1	4.6	0.041	0.78	4.2	ENSG00000281404.1	chr7	gene	lncRNA	lnc01176
106	0.038	29	13	16	41.5626	53.6747	2.1	1	4.5	0.043	0.76	4.1	ENSG00000253385.1	chr8	gene	lncRNA	KB-1254G8.1
107	0.038	29	10	19	63.7056	39.1295	0.45	0.21	0.97	0.043	-0.8	4.1	ENSG00000253455.1	chr8	gene	lncRNA	RP11-770E5.3
108	0.039	29	13	16	44.0736	52.3629	2.1	1	4.4	0.043	0.76	4.1	ENSG00000187185.4	chr16	gene	lncRNA	CTD-2600O9.1
109	0.039	29	19	10	45.964	53.4273	2.2	1	4.7	0.045	0.79	4	ENSG00000224848.1	chr9	gene	lncRNA	RP11-535M15.1
110	0.039	29	10	19	47.6717	52.3698	0.45	0.21	0.98	0.044	-0.79	4	ENSG00000267461.1	chr17	gene	lncRNA	RP11-120M18.5
111	0.039	29	7	22	57.2219	45.3627	0.42	0.18	0.98	0.045	-0.87	4	ENSG00000272361.2	chr7	gene	lncRNA	GS1-166A23.2
112	0.04	29	13	16	43.3659	52.6747	2.1	1	4.4	0.045	0.75	4	ENSG00000146521.8	chr6	gene	lncRNA	lnc01558
113	0.04	29	15	14	46.9803	51.3803	2.1	1	4.4	0.045	0.75	4	ENSG00000227071.1	chr9	gene	lncRNA	FOCAD-AS1
114	0.041	29	7	22	59.2543	44.4155	0.42	0.18	0.99	0.048	-0.86	3.9	ENSG00000231231.4	chr21	gene	lncRNA	lnc01423
115	0.041	29	17	12	41.1294	57.5588	2.1	1	4.5	0.046	0.76	4	ENSG00000242516.1	chr3	gene	lncRNA	lnc00960
116	0.041	29	9	20	57.1684	44.1686	0.45	0.2	0.99	0.047	-0.8	4	ENSG00000272425.1	chr8	gene	lncRNA	RP11-363E6.4
117	0.042	29	4	25	55.5847	47.6915	0.35	0.12	1	0.052	-1	3.8	ENSG00000249550.5	chr12	gene	lncRNA	lnc01234
118	0.042	29	8	21	62.836	41.973	0.42	0.18	1	0.049	-0.86	3.9	ENSG00000267666.1	chr19	gene	lncRNA	AC004156.3
119	0.042	29	15	14	38.4684	57.7786	2.1	1	4.4	0.047	0.75	4	ENSG00000267838.2	chr19	gene	lncRNA	AC008746.12
120	0.042	29	13	16	38.6691	55.6057	2.1	1	4.4	0.047	0.75	3.9	ENSG00000272381.1	chr10	gene	lncRNA	RP11-192P3.4
121	0.042	29	16	13	44.3396	53.4858	2.1	1	4.4	0.047	0.75	4	ENSG00000272384.1	chr8	gene	lncRNA	RP11-44N11.2
122	0.043	29	4	25	60.8372	45.743	0.35	0.12	1	0.053	-1	3.7	ENSG00000263745.4	chr18	gene	lncRNA	RP11-161I6.2
123	0.043	29	16	13	45.732	52.4263	2.1	1	4.4	0.048	0.74	3.9	ENSG00000281655.1	chr11	gene	lncRNA	RP11-817J15.3
124	0.044	29	19	10	42.2932	57.9127	2.2	1	4.7	0.049	0.78	3.9	ENSG00000186594.11	chr17	gene	lncRNA	MIR22HG
125	0.044	29	7	22	65.0617	41.9381	0.42	0.18	1	0.05	-0.87	3.8	ENSG00000225826.1	chr1	gene	lncRNA	lnc00626
126	0.044	29	18	11	51.1151	48.8347	2.1	1	4.5	0.05	0.75	3.9	ENSG00000235823.1	chr10	gene	lncRNA	OLMAlnc
127	0.044	29	19	10	43.099	57.3967	2.2	1	4.7	0.05	0.77	3.8	ENSG00000267045.1	chr19	gene	lncRNA	AC006126.4
128	0.044	29	16	13	40.0039	57.3995	2.1	1	4.4	0.048	0.74	3.9	ENSG00000268649.3	chr20	gene	lncRNA	RP4-806M20.4
129	0.044	29	6	23	58.0897	45.5486	0.41	0.16	1	0.051	-0.9	3.8	ENSG00000270659.1	chr2	gene	lncRNA	RP11-105N14.1
130	0.045	29	9	20	49.9895	49.6832	0.46	0.21	1	0.051	-0.78	3.8	ENSG00000224307.1	chr9	gene	lncRNA	RP11-344B5.2
131	0.045	29	17	12	45.3353	53.2899	2.1	1	4.4	0.05	0.74	3.9	ENSG00000226674.7	chr2	gene	lncRNA	TEX41
132	0.045	29	11	18	29.5637	60.321	2.2	1	4.7	0.051	0.78	3.8	ENSG00000235244.3	chrX	gene	lncRNA	RP11-761E20.1
133	0.045	29	18	11	48.0062	51.2998	2.1	1	4.5	0.05	0.75	3.8	ENSG00000272140.2	chr10	gene	lncRNA	RP11-574K11.29
134	0.046	29	6	23	55.6299	46.6623	0.41	0.17	1	0.053	-0.89	3.7	ENSG00000270147.1	chr4	gene	lncRNA	RP11-646I6.6
135	0.047	29	15	14	45.1231	52.6676	2.1	1	4.3	0.051	0.72	3.8	ENSG00000229891.1	chr22	gene	lncRNA	lnc01315
136	0.047	29	5	24	52.5716	48.618	0.39	0.15	1	0.055	-0.95	3.7	ENSG00000259834.1	chr1	gene	lncRNA	RP11-284N8.3
137	0.048	29	16	13	41.9707	55.327	2.1	0.99	4.3	0.053	0.73	3.8	ENSG00000260597.1	chr12	gene	lncRNA	AC012531.25
138	0.049	29	17	12	45.124	53.4528	2.1	0.99	4.3	0.054	0.73	3.7	ENSG00000248636.5	chr12	gene	lncRNA	RP11-768F21.1
139	0.049	29	8	21	64.4062	41.458	0.45	0.19	1	0.055	-0.81	3.7	ENSG00000251161.3	chr15	gene	lncRNA	RP11-540O11.1
140	0.049	29	5	24	49.6578	49.9106	0.39	0.15	1	0.058	-0.94	3.6	ENSG00000259705.1	chr15	gene	lncRNA	RP11-227D13.1
141	0.05	29	15	14	41.6928	55.2503	2	0.98	4.2	0.055	0.71	3.7	ENSG00000183250.10	chr21	gene	lncRNA	lnc01547
142	0.05	29	9	20	54.3221	46.1933	0.46	0.21	1	0.056	-0.77	3.6	ENSG00000272908.1	chr7	gene	lncRNA	RP11-121A8.1

## Sheet: Table S4_Survival_miRNA_p_0.05
Table S4: List of miRNA which are significantly associated with the survival of OS patients. The Hazard Ration of each miRNA along with p-values and other information is also mentioned
	pvalue	Cancer Deaths	Cancer Deaths with Top	Cancer Deaths with Down	Surv Mean Top Months	Surv Mean Down Months	HR	HR_low95	HR_up95	P_value	beta	Wald.test	ENSG
1	< 0.001	30	20	10	39.0485	58.2971	3.7	1.7	8	0.00081	1.3	11	hsa-miR-190-4373110
2	< 0.001	30	18	12	37.0777	57.7349	3.5	1.7	7.3	0.0009	1.2	11	hsa-miR-452-4395440
3	< 0.001	30	29	1	50.0391	9.52792	0.048	0.0054	0.43	0.0067	-3	7.3	hsa-miR-122#-002130
4	< 0.001	30	28	2	50.4354	13.142	0.074	0.016	0.35	0.0011	-2.6	11	hsa-miR-1298-002861
5	0.001	30	19	11	40.8253	56.1698	3.2	1.5	6.7	0.0025	1.2	9.1	hsa-miR-142-3p-4373136
6	0.001	30	21	9	40.7056	57.6428	3.6	1.6	8	0.0014	1.3	10	hsa-miR-142-5p-4395359
7	0.001	30	20	10	37.4951	61.6411	3.3	1.5	7.1	0.0024	1.2	9.2	hsa-miR-185-4395382
8	0.002	30	22	8	39.4825	61.7225	3.3	1.5	7.4	0.0041	1.2	8.2	hsa-miR-532-5p-4380928
9	0.002	30	22	8	43.0552	56.7163	3.3	1.5	7.5	0.0039	1.2	8.3	hsa-miR-542-3p-4378101
10	0.002	30	20	10	42.6819	55.2822	3.1	1.5	6.6	0.0035	1.1	8.5	hsa-miR-671-3p-4395433
11	0.003	30	20	10	52.3332	36.4799	0.33	0.15	0.71	0.0045	-1.1	8.1	hsa-miR-122-4395356
12	0.003	30	22	8	39.5587	61.6307	3.3	1.4	7.4	0.0043	1.2	8.2	hsa-miR-660-4380925
13	0.004	30	21	9	42.133	57.0032	3	1.4	6.6	0.0055	1.1	7.7	hsa-miR-328-4373049
14	0.004	30	21	9	45.1202	53.6206	3	1.4	6.5	0.0064	1.1	7.4	hsa-miR-483-5p-4395449
15	0.005	30	20	10	45.1968	53.3692	2.9	1.3	6.1	0.0069	1.1	7.3	hsa-miR-222-4395387
16	0.005	30	18	12	39.8953	57.2257	2.7	1.3	5.7	0.0075	1	7.2	hsa-miR-335-4373045
17	0.005	30	30	0	47.7303	58.267	260000000	0	Inf	1	19	0	hsa-miR-488-4395468
18	0.005	30	19	11	40.3097	57.6189	2.8	1.3	6	0.0065	1	7.4	hsa-miR-545-4395378
19	0.006	30	17	13	36.8741	58.7077	2.7	1.3	5.5	0.0082	0.98	7	hsa-miR-10b-4395329
20	0.006	30	19	11	40.0269	58.2612	2.7	1.3	5.7	0.0088	1	6.9	hsa-miR-99a-4373008
21	0.006	30	25	5	44.0596	59.8506	3.6	1.4	9.4	0.0096	1.3	6.7	hsa-miR-135a-4373140
22	0.006	30	20	10	42.8678	55.9638	2.8	1.3	6	0.0082	1	7	hsa-miR-224-4395210
23	0.006	30	21	9	36.8799	66.3713	3	1.3	6.8	0.009	1.1	6.8	hsa-miR-362-5p-4378092
24	0.007	30	22	8	42.7421	57.418	2.9	1.3	6.6	0.0099	1.1	6.7	hsa-miR-484-4381032
25	0.007	30	21	9	41.0265	59.391	2.8	1.3	6.2	0.0097	1	6.7	hsa-miR-500-4395539
26	0.007	30	21	9	43.4827	55.9433	2.8	1.3	6.2	0.0097	1	6.7	hsa-miR-625#-002432
27	0.008	30	21	9	42.4888	56.9844	2.8	1.3	6.1	0.011	1	6.4	hsa-miR-193b-4395478
28	0.009	30	21	9	50.6982	48.4893	2.8	1.3	6.1	0.012	1	6.4	hsa-miR-21-4373090
29	0.009	30	19	11	41.059	57.3208	2.6	1.2	5.5	0.012	0.96	6.3	hsa-miR-28-5p-4373067
30	0.009	30	26	4	45.3173	59.3776	3.7	1.3	11	0.015	1.3	6	hsa-miR-182-4395445
31	0.009	30	21	9	45.3229	53.8132	2.7	1.2	5.9	0.012	1	6.3	hsa-miR-744#-002325
32	0.011	30	23	7	41.8705	62.5578	2.9	1.2	6.8	0.015	1.1	5.9	hsa-miR-105-4395278
33	0.013	30	16	14	36.5121	58.5281	2.4	1.2	5.1	0.016	0.89	5.8	hsa-miR-374a-4373028
34	0.013	30	20	10	44.9807	53.7477	2.5	1.2	5.4	0.017	0.93	5.7	hsa-miR-511-4373236
35	0.013	30	29	1	49.9541	16.756	0.11	0.014	0.9	0.039	-2.2	4.2	hsa-miR-200b#-002274
36	0.013	30	29	1	49.9541	16.756	0.11	0.014	0.9	0.039	-2.2	4.2	hsa-miR-1264-002799
37	0.014	30	18	12	39.1799	58.1881	2.5	1.2	5.1	0.017	0.9	5.7	hsa-miR-374a#-002125
38	0.014	30	19	11	42.8564	55.6832	2.5	1.2	5.2	0.017	0.91	5.7	hsa-miR-335#-002185
39	0.016	30	19	11	38.3416	60.7945	2.4	1.2	5.2	0.019	0.89	5.5	hsa-miR-331-3p-4373046
40	0.019	30	20	10	42.9712	56.4791	2.4	1.1	5.2	0.023	0.89	5.2	hsa-miR-589-001543
41	0.02	30	28	2	50.7248	17.5664	0.2	0.046	0.9	0.036	-1.6	4.4	hsa-miR-548J-002783
42	0.02	30	10	20	53.0121	45.9601	0.42	0.19	0.89	0.024	-0.88	5.1	hsa-miR-1290-002863
43	0.021	30	17	13	38.9754	57.954	2.3	1.1	4.8	0.025	0.83	5	hsa-miR-424#-002309
44	0.023	30	21	9	49.4287	49.7141	2.4	1.1	5.3	0.028	0.88	4.8	hsa-miR-146b-5p-4373178
45	0.023	30	18	12	42.9364	55.3348	2.3	1.1	4.8	0.027	0.83	4.9	hsa-miR-194-4373106
46	0.025	30	19	11	42.1383	56.9979	2.3	1.1	4.8	0.029	0.83	4.8	hsa-miR-135b-4395372
47	0.025	30	20	10	39.7647	61.9513	2.3	1.1	5	0.029	0.85	4.8	hsa-miR-532-3p-4395466
48	0.026	30	19	11	43.5867	55.2776	2.3	1.1	4.8	0.031	0.82	4.7	hsa-miR-483-3p-002339
49	0.029	30	10	20	55.3347	44.0636	0.44	0.2	0.94	0.033	-0.83	4.5	RNU44-4373384
50	0.03	30	17	13	36.2328	62.9033	2.2	1.1	4.6	0.034	0.8	4.5	hsa-miR-362-3p-4395228
51	0.031	30	18	12	45.1502	53.234	2.2	1.1	4.6	0.035	0.79	4.4	hsa-miR-221-4373077
52	0.032	30	18	12	43.1523	54.6473	2.2	1.1	4.6	0.036	0.79	4.4	hsa-miR-204-4373094
53	0.033	30	18	12	42.9906	55.2876	2.2	1	4.6	0.038	0.78	4.3	hsa-miR-590-5p-4395176
54	0.035	30	17	13	40.0246	57.8667	2.2	1	4.5	0.04	0.77	4.2	hsa-miR-450b-5p-4395318
55	0.035	30	22	8	42.6704	60.6461	2.3	1	5.3	0.04	0.85	4.2	hsa-miR-875-5p-002203
56	0.036	30	21	9	47.0671	52.5821	2.3	1	4.9	0.042	0.81	4.2	hsa-miR-146b-3p-4395472
57	0.037	30	19	11	44.4733	54.6629	2.2	1	4.6	0.041	0.78	4.2	hsa-miR-192-4373108
58	0.038	30	25	5	44.1066	63.6769	2.7	1	7.1	0.045	0.99	4	hsa-miR-577-002675
59	0.039	30	18	12	42.394	56.1045	2.1	1	4.4	0.044	0.76	4.1	hsa-let-7d-4395394
60	0.039	30	19	11	47.3908	51.6464	2.2	1	4.6	0.044	0.77	4.1	hsa-miR-32-4395220
61	0.039	30	24	6	45.355	58.2951	2.5	1	6.1	0.046	0.91	4	hsa-miR-551b-4380945
62	0.04	30	24	6	43.7819	62.9209	2.5	1	6.2	0.047	0.91	4	hsa-miR-542-5p-4395351
63	0.04	30	17	13	44.0402	53.9443	2.1	1	4.3	0.045	0.74	4	hsa-miR-214#-002293
64	0.041	30	28	2	47.5205	57.8787	4	0.95	17	0.059	1.4	3.6	hsa-miR-891a-4395302
65	0.042	30	17	13	43.9115	53.6409	2.1	1	4.3	0.047	0.73	4	hsa-miR-708-4395452
66	0.043	30	17	13	43.3802	54.7027	2.1	1	4.3	0.048	0.73	3.9	hsa-miR-361-5p-4373035
67	0.043	30	16	14	32.2996	65.3016	2.2	1	4.6	0.048	0.77	3.9	hsa-miR-502-5p-4373227
68	0.043	30	18	12	39.082	61.0772	2.1	1	4.4	0.048	0.74	3.9	hsa-miR-26a-1#-002443
69	0.044	30	16	14	39.8383	57.2709	2.1	1	4.3	0.048	0.73	3.9	hsa-miR-25-4373071
70	0.044	30	19	11	40.5031	60.4926	2.1	1	4.5	0.049	0.75	3.9	hsa-miR-616-001589
71	0.046	30	30	0	47.7023	67.7591	81000000	0	Inf	1	18	0	hsa-miR-876-5p-4395316
72	0.047	30	15	15	42.7046	54.0558	2	0.99	4.2	0.052	0.71	3.8	hsa-miR-22#-002301
73	0.047	30	17	13	38.7351	58.9881	2.1	1	4.3	0.052	0.72	3.8	hsa-miR-193b#-002366
74	0.048	30	27	3	46.1533	61.6098	3.1	0.95	10	0.06	1.1	3.5	hsa-miR-767-5p-001993
75	0.049	30	14	16	53.6656	43.5975	0.49	0.24	1	0.053	-0.71	3.7	hsa-miR-1303-002792
76	0.05	30	21	9	48.217	51.1963	2.1	0.98	4.7	0.056	0.76	3.6	hsa-miR-744-4395435

## Sheet: Table_S5_Diff_exp_subtype_1_2
Table S5: Results from differential gene expression analysis between Subtype 1 and Subtype 2. Genes with corresponding fold change and adjusted p-value, and other related information are listed.
	Gene	Symbol	Chr	GeneType	baseMean	log2FoldChange	lfcSE	stat	pvalue	padj	TARGET-40-0A4HLD	TARGET-40-0A4HMC	TARGET-40-0A4HX8	TARGET-40-0A4HXS	TARGET-40-0A4HY5	TARGET-40-0A4I0Q	TARGET-40-0A4I0W	TARGET-40-0A4I3S	TARGET-40-0A4I42	TARGET-40-0A4I48	TARGET-40-0A4I4E	TARGET-40-0A4I4M	TARGET-40-0A4I4O	TARGET-40-0A4I5B	TARGET-40-0A4I65	TARGET-40-0A4I6O	TARGET-40-0A4I8U	TARGET-40-0A4I9K	TARGET-40-PAKFVX	TARGET-40-PAKUZU	TARGET-40-PAKXLD	TARGET-40-PAKZZK	TARGET-40-PALECC	TARGET-40-PALFYN	TARGET-40-PALHRL	TARGET-40-PALKDP	TARGET-40-PALKGN	TARGET-40-PALWWX	TARGET-40-PALZGU	TARGET-40-PAMEKS	TARGET-40-PAMHYN	TARGET-40-PAMJXS	TARGET-40-PAMLKS	TARGET-40-PAMRHD	TARGET-40-PAMTCM	TARGET-40-PAMYYJ	TARGET-40-PANGPE	TARGET-40-PANGRW	TARGET-40-PANMIG
1	ENSG00000003137.7	CYP26B1	chr2	protein_coding	3.92022	1.23355	0.285937	4.31407	1.60274e-05	0.000555804	1	4	9	3	13	5	3	11	3	3	10	3	1	3	4	7	2	7	1	3	1	4	1	2	0	0	3	4	2	4	0	3	0	2	3	1	2	3	2
2	ENSG00000005471.14	ABCB4	chr7	protein_coding	2.27405	-1.2377	0.338345	-3.65811	0.000254078	0.00429831	1	1	2	1	1	0	0	1	3	2	1	2	4	3	3	1	1	1	0	3	6	5	1	1	1	3	1	0	5	0	6	1	5	3	1	1	2	3	1
3	ENSG00000005513.9	SOX8	chr16	protein_coding	1.99441	3.69109	0.879914	4.19483	2.73077e-05	0.000802833	1	0	4	5	2	1	0	30	0	0	41	1	0	0	0	0	1	0	0	1	34	0	0	3	0	0	0	0	0	0	0	0	0	0	0	0	0	1	0
4	ENSG00000006283.16	CACNA1G	chr17	protein_coding	1.3713	2.70829	0.465082	5.82326	5.77108e-09	1.38367e-06	2	1	11	4	0	1	2	11	0	0	3	0	2	1	1	2	1	0	0	0	3	0	0	1	1	0	1	1	0	1	1	0	0	0	14	0	1	1	3
5	ENSG00000006453.12	BAIAP2L1	chr7	protein_coding	2.22607	1.32955	0.337265	3.94217	8.07483e-05	0.00185908	7	2	6	1	1	1	3	6	0	3	5	0	2	0	4	3	3	0	1	0	2	1	0	2	0	0	3	10	1	12	1	0	0	0	4	2	1	2	3
6	ENSG00000006638.10	TBXA2R	chr19	protein_coding	7.24599	-1.28012	0.251054	-5.09898	3.4148e-07	2.8955e-05	6	8	5	1	5	2	8	4	3	31	10	10	5	5	7	4	2	2	8	18	1	10	19	6	2	2	7	3	36	3	5	4	1	10	3	7	3	2	3
7	ENSG00000006740.15	ARHGAP44	chr17	protein_coding	2.59325	-1.39042	0.340501	-4.08344	4.43732e-05	0.0011821	2	3	2	0	2	1	1	1	22	4	4	3	1	4	1	1	9	1	2	2	2	1	0	0	5	0	1	1	2	0	1	1	1	4	2	4	1	1	1
8	ENSG00000008441.15	NFIX	chr19	protein_coding	55.3455	1.82301	0.23943	7.61394	2.65866e-14	1.23238e-10	22	23	94	84	74	125	30	85	33	62	536	26	22	11	34	103	24	57	14	29	329	57	9	29	20	19	54	30	25	97	31	38	16	11	102	16	24	19	66
9	ENSG00000011347.8	SYT7	chr11	protein_coding	0.906867	1.80918	0.508793	3.55583	0.000376793	0.00567065	3	1	1	1	1	3	1	0	0	0	2	0	0	0	0	4	1	0	0	1	4	0	1	6	0	0	0	2	0	2	1	0	0	0	1	0	0	0	2
10	ENSG00000012779.9	ALOX5	chr10	protein_coding	5.04806	-1.70643	0.427416	-3.99243	6.54006e-05	0.0015921	2	3	1	1	1	2	3	2	1	5	0	3	3	2	1	1	4	2	2	2	0	4	1	20	202	1	73	7	48	0	22	1	8	1	0	14	1	1	1
11	ENSG00000013297.9	CLDN11	chr3	protein_coding	1.52916	-2.34754	0.656528	-3.57569	0.000349309	0.00538921	1	0	0	0	0	0	0	0	5	1	0	2	0	0	0	0	1	0	0	0	0	1	15	0	0	5	0	0	0	0	0	4	1	2	0	5	0	0	0
12	ENSG00000022267.15	FHL1	chrX	protein_coding	16.5623	1.13146	0.211169	5.35806	8.41214e-08	9.74827e-06	11	12	28	44	29	27	37	5	20	16	36	11	15	9	19	7	9	12	5	3	26	8	7	10	6	2	9	7	11	28	33	9	6	17	17	61	19	9	18
13	ENSG00000023171.13	GRAMD1B	chr11	protein_coding	4.80386	-1.07722	0.286663	-3.75778	0.000171425	0.00319549	1	3	7	1	1	3	3	0	21	4	1	2	1	9	7	1	3	9	5	6	0	4	8	1	1	4	0	1	3	2	2	9	3	11	0	9	2	2	1
14	ENSG00000029559.6	IBSP	chr4	protein_coding	799.527	-1.94258	0.379084	-5.12441	2.98474e-07	2.59412e-05	708	501	368	185	50	269	4	2	1725	173	21	371	43	586	667	34	485	1457	1669	1205	375	554	1249	80	216	27	152	40	1280	23	597	2975	443	4976	43	96	175	1099	33
15	ENSG00000040608.12	RTN4R	chr22	protein_coding	2.12646	1.5558	0.420407	3.70071	0.000214997	0.00376543	10	1	7	8	1	1	1	16	0	5	8	1	12	1	1	2	1	2	0	1	2	0	0	1	2	0	1	1	2	0	1	0	1	1	3	1	1	2	5
16	ENSG00000049540.15	ELN	chr7	protein_coding	16.3666	2.04784	0.403472	5.07555	3.86376e-07	3.19818e-05	21	8	13	10	1	31	2	1	1	11	166	7	5	4	2	20	5	16	0	28	229	15	1	41	10	3	11	0	5	9	9	2	1	2	30	4	15	2	9
17	ENSG00000050767.14	COL23A1	chr5	protein_coding	1.04401	2.07771	0.557739	3.72525	0.000195126	0.00350118	1	1	1	5	1	5	1	0	1	0	2	0	0	1	1	0	1	1	0	1	19	0	1	2	0	0	1	0	1	1	0	0	0	0	1	0	0	0	0
18	ENSG00000054277.11	OPN3	chr1	protein_coding	12.4379	-1.81625	0.314649	-5.77229	7.81999e-09	1.673e-06	3	13	12	1	2	1	2	1	57	11	3	8	10	14	10	1	10	6	14	17	1	13	16	2	1	15	0	4	30	2	2	24	2	23	2	6	4	3	3
19	ENSG00000054803.3	CBLN4	chr20	protein_coding	2.80824	2.34645	0.595533	3.94009	8.14503e-05	0.00186906	1	0	1	16	5	1	0	0	0	0	27	0	0	0	0	4	0	1	0	0	4	0	0	1	4	0	3	1	0	0	0	0	0	0	36	1	3	1	5
20	ENSG00000055163.17	CYFIP2	chr5	protein_coding	6.68057	-2.5941	0.388786	-6.6723	2.51827e-11	4.37738e-08	3	1	5	1	1	0	0	0	29	3	0	5	1	11	11	0	6	1	25	8	1	6	3	1	5	12	0	0	3	0	3	5	6	11	0	3	1	1	0
21	ENSG00000056998.17	GYG2	chrX	protein_coding	18.1895	-1.36234	0.271878	-5.01084	5.41932e-07	4.14072e-05	13	8	16	2	3	3	3	14	27	15	6	12	19	7	48	1	13	13	16	20	10	22	26	3	25	4	11	2	37	2	12	19	140	44	1	25	9	15	2
22	ENSG00000063438.15	AHRR	chr5	protein_coding	0.987477	2.88859	0.482892	5.98185	2.20615e-09	7.13457e-07	2	0	1	2	0	5	0	0	0	1	1	0	1	0	0	1	0	3	0	0	3	1	0	0	0	0	0	2	0	2	0	0	0	0	3	0	0	1	7
23	ENSG00000064042.16	LIMCH1	chr4	protein_coding	9.47925	-1.0806	0.255358	-4.2317	2.31928e-05	0.000724994	8	16	3	5	4	2	2	27	22	22	4	8	16	6	2	5	15	4	4	19	1	16	4	1	18	2	15	1	13	1	46	15	5	7	3	13	8	4	1
24	ENSG00000064195.7	DLX3	chr17	protein_coding	33.1812	-1.06287	0.314973	-3.37448	0.000739542	0.00921512	18	35	32	22	20	6	1	4	110	36	25	52	40	64	50	1	15	9	84	50	59	41	41	4	29	180	7	0	44	0	24	36	30	47	7	33	22	12	7
25	ENSG00000066468.19	FGFR2	chr10	protein_coding	9.73224	1.13947	0.286475	3.97755	6.9628e-05	0.0016566	7	13	37	10	9	15	2	16	2	5	16	5	6	4	20	22	15	1	0	1	15	10	2	2	3	13	7	10	4	13	5	7	9	1	24	23	9	31	20
26	ENSG00000068831.17	RASGRP2	chr11	protein_coding	1.4665	-2.53386	0.419304	-6.04302	1.51252e-09	5.68461e-07	1	0	1	0	0	0	1	0	3	1	0	3	2	3	0	0	4	0	0	3	0	1	2	1	1	0	1	0	7	0	1	0	2	2	0	0	0	0	0
27	ENSG00000069667.14	RORA	chr15	protein_coding	1.20638	1.68687	0.374885	4.49971	6.80464e-06	0.000286743	3	0	2	1	1	4	2	2	1	0	2	1	4	1	1	6	1	0	0	1	2	1	0	1	0	0	0	1	0	2	0	1	0	1	1	1	1	1	1
28	ENSG00000072041.15	SLC6A15	chr12	protein_coding	1.76778	-2.04235	0.519575	-3.93081	8.46601e-05	0.0019174	0	1	2	0	4	0	0	1	2	1	3	5	1	4	3	0	4	0	0	0	1	0	0	0	2	1	1	1	0	0	4	1	18	0	0	0	0	1	0
29	ENSG00000074410.12	CA12	chr15	protein_coding	8.16388	1.78098	0.408739	4.35726	1.31702e-05	0.000485796	12	4	3	2	19	26	16	5	2	2	9	0	14	0	7	86	1	1	1	1	0	4	8	14	0	1	2	52	0	22	1	7	15	0	10	2	17	7	20
30	ENSG00000074527.10	NTN4	chr12	protein_coding	3.15335	1.2131	0.315945	3.8396	0.000123233	0.00251028	1	1	3	1	1	4	2	2	0	3	3	2	3	2	6	3	2	2	2	1	1	0	3	13	1	3	3	2	0	34	1	3	0	0	3	2	3	4	3
31	ENSG00000075223.12	SEMA3C	chr7	protein_coding	3.62613	2.02644	0.389962	5.19649	2.03081e-07	1.8827e-05	1	1	0	9	6	3	2	3	1	0	10	1	14	1	1	26	5	2	0	1	2	2	1	6	2	0	0	6	0	2	0	1	0	0	20	1	6	2	2
32	ENSG00000076706.13	MCAM	chr11	protein_coding	35.3936	-1.25259	0.190601	-6.57179	4.97152e-11	5.24229e-08	15	17	32	10	42	13	38	39	41	51	27	66	25	61	23	12	16	9	32	215	30	44	40	35	32	26	38	14	106	21	24	21	11	90	15	46	24	11	9
33	ENSG00000077942.16	FBLN1	chr22	protein_coding	31.0803	1.73948	0.273906	6.35067	2.14377e-10	1.35506e-07	22	22	121	45	4	37	5	34	11	23	54	5	49	8	61	21	18	54	3	4	38	26	12	39	39	1	40	140	3	20	10	48	14	14	52	28	64	69	81
34	ENSG00000077984.5	CST7	chr20	protein_coding	4.92565	1.53688	0.430982	3.56598	0.000362498	0.00553336	6	2	4	2	2	41	1	1	0	1	2	4	4	4	2	10	0	1	1	2	1	1	2	14	1	1	3	5	1	1	1	1	0	0	16	7	3	1	16
35	ENSG00000078053.15	AMPH	chr7	protein_coding	2.68315	1.86844	0.370052	5.04913	4.43832e-07	3.56759e-05	5	1	4	0	2	5	5	3	0	0	1	0	3	3	2	8	3	1	0	0	0	1	0	3	0	0	1	13	0	6	4	2	0	0	10	0	4	4	9
36	ENSG00000078098.12	FAP	chr2	protein_coding	7.56027	1.66635	0.307977	5.41062	6.28069e-08	8.01278e-06	8	2	3	1	4	11	10	7	2	12	2	4	7	3	5	17	2	29	1	1	3	5	2	14	3	1	2	13	1	24	3	8	0	1	10	4	14	13	21
37	ENSG00000079385.20	CEACAM1	chr19	protein_coding	1.57066	-1.92873	0.529064	-3.64555	0.00026682	0.00447036	8	1	0	3	9	2	0	0	1	2	0	2	3	1	3	0	0	0	0	3	0	0	3	0	1	1	2	0	1	0	1	2	0	1	0	0	1	0	0
38	ENSG00000081181.6	ARG2	chr14	protein_coding	2.66171	1.39622	0.339809	4.10885	3.97641e-05	0.00108637	8	2	7	1	9	14	5	2	2	1	2	1	12	1	1	29	1	2	1	1	2	0	3	1	0	1	2	11	1	1	1	1	0	1	6	4	2	1	1
39	ENSG00000082196.19	C1QTNF3	chr5	protein_coding	15.0193	2.5525	0.549469	4.64539	3.39434e-06	0.000172269	1	0	4	0	38	5	18	19	0	7	17	1	1	1	43	50	0	2	0	0	1	3	1	33	0	1	1	3	0	16	1	1	1	0	34	5	1	72	47
40	ENSG00000082497.10	SERTAD4	chr1	protein_coding	1.88978	2.16374	0.411881	5.25332	1.49381e-07	1.50059e-05	2	2	23	1	4	2	2	10	0	1	7	1	1	1	2	5	2	1	0	1	1	1	0	5	0	0	1	1	1	0	0	2	0	0	4	0	2	2	1
41	ENSG00000084636.16	COL16A1	chr1	protein_coding	46.9902	1.14804	0.249694	4.59777	4.27032e-06	0.000198606	49	24	14	23	15	70	19	36	6	12	44	7	101	43	25	89	70	36	17	21	53	48	45	20	50	7	22	47	20	71	55	74	6	36	46	50	44	58	224
42	ENSG00000086205.15	FOLH1	chr11	protein_coding	2.49513	-1.05975	0.263846	-4.01657	5.90524e-05	0.00147575	3	3	2	2	1	1	3	2	4	2	0	3	1	2	1	0	2	1	0	3	0	4	2	4	0	2	2	1	4	3	7	2	0	9	1	6	2	1	0
43	ENSG00000087245.11	MMP2	chr16	protein_coding	208.599	1.19246	0.196891	6.05645	1.3916e-09	5.52901e-07	81	186	129	465	159	268	127	155	214	302	339	147	108	202	285	379	97	157	60	96	238	139	79	253	198	201	152	509	59	311	89	164	31	69	206	426	262	210	543
44	ENSG00000087303.15	NID2	chr14	protein_coding	17.72	1.0601	0.256766	4.12868	3.64852e-05	0.0010127	15	10	15	5	14	26	72	19	9	15	18	21	26	23	21	15	28	9	2	7	18	9	4	14	1	5	23	17	8	88	21	13	0	10	4	15	18	26	38
45	ENSG00000088826.16	SMOX	chr20	protein_coding	24.876	-1.03396	0.272532	-3.79389	0.000148306	0.00287636	35	18	21	12	26	6	7	9	59	19	6	18	9	13	21	12	7	18	29	45	4	46	42	8	11	10	14	20	18	13	16	41	2	24	3	22	9	7	16
46	ENSG00000088992.16	TESC	chr12	protein_coding	0.547005	-1.4536	0.431299	-3.37028	0.000750913	0.00932828	1	0	2	0	0	0	1	1	1	1	0	1	0	1	0	0	1	0	0	2	1	1	1	1	0	0	3	0	1	0	1	0	0	1	0	0	0	0	0
47	ENSG00000089127.11	OAS1	chr12	protein_coding	4.8485	-1.08765	0.269468	-4.03628	5.43062e-05	0.00139333	0	4	2	92	29	1	1	3	2	6	6	12	2	8	1	3	4	3	2	5	0	4	2	10	5	1	4	5	23	1	8	6	1	2	1	2	12	2	3
48	ENSG00000089472.15	HEPH	chrX	protein_coding	3.02454	2.89031	0.48939	5.90594	3.50649e-09	9.37717e-07	0	1	1	1	0	1	1	1	1	0	1	1	2	1	1	2	0	1	0	1	1	2	1	3	0	4	0	7	0	0	0	1	0	1	0	6	13	0	1
49	ENSG00000092068.17	SLC7A8	chr14	protein_coding	18.5941	1.40872	0.253663	5.55351	2.79984e-08	4.05568e-06	11	4	32	13	3	12	11	44	6	16	9	13	15	17	59	84	6	12	2	2	34	7	6	10	3	2	12	45	4	11	10	18	3	15	57	9	20	21	42
50	ENSG00000095739.10	BAMBI	chr10	protein_coding	55.44	-1.17466	0.298186	-3.93935	8.1704e-05	0.00187179	8	63	26	50	41	15	2	4	313	24	18	60	33	59	54	4	39	147	94	49	18	74	86	5	35	76	24	1	34	3	28	64	46	72	6	202	48	41	3
51	ENSG00000099204.17	ABLIM1	chr10	protein_coding	3.96031	-1.00749	0.236834	-4.25398	2.10003e-05	0.000671335	1	4	8	2	1	1	2	2	6	4	6	3	3	5	2	2	5	4	4	2	1	4	1	2	1	2	1	1	3	1	2	2	5	5	2	3	2	2	1
52	ENSG00000100156.9	SLC16A8	chr22	protein_coding	2.74275	-2.01659	0.440931	-4.57348	4.79692e-06	0.000215877	5	0	1	0	1	1	0	4	10	10	0	1	2	2	0	1	4	2	3	2	0	2	0	2	0	8	1	0	3	0	1	2	0	7	0	2	0	2	2
53	ENSG00000100505.12	TRIM9	chr14	protein_coding	0.802687	2.30669	0.548444	4.20588	2.60065e-05	0.000776949	1	0	1	0	2	1	2	2	0	0	2	0	2	0	0	10	0	0	0	0	1	0	0	1	0	0	0	2	0	5	0	0	0	0	1	0	1	0	2
54	ENSG00000100625.8	SIX4	chr14	protein_coding	1.81409	1.46238	0.291604	5.01496	5.30445e-07	4.09798e-05	2	2	4	1	1	4	2	4	1	1	2	1	1	1	1	3	1	0	2	1	2	1	0	1	0	2	1	1	1	3	1	1	2	2	2	2	1	1	4
55	ENSG00000100767.14	PAPLN	chr14	protein_coding	2.14921	1.10586	0.306337	3.60994	0.000306264	0.00491224	2	4	3	1	1	1	4	3	1	4	2	1	3	2	3	2	1	1	0	0	1	1	1	1	1	9	1	10	2	6	0	3	1	1	3	1	2	3	2
56	ENSG00000101280.7	ANGPT4	chr20	protein_coding	1.04761	-3.27318	0.870902	-3.75838	0.00017102	0.00319337	0	0	0	0	0	0	0	0	0	1	0	5	1	0	0	0	1	0	0	1	0	0	0	0	0	0	5	0	1	0	6	0	0	1	0	0	0	0	0
57	ENSG00000101470.8	TNNC2	chr20	protein_coding	18.2494	5.07405	0.834732	6.07866	1.21191e-09	4.95672e-07	0	0	1	381	4	0	0	1	0	0	51	1	0	0	0	0	0	1	2	1	0	0	0	11	1	0	0	0	1	0	1	0	0	1	0	136	0	0	1
58	ENSG00000102271.12	KLHL4	chrX	protein_coding	0.710482	2.36815	0.672601	3.52088	0.00043012	0.00619818	0	0	1	0	0	0	4	5	0	0	0	0	1	0	0	0	0	0	0	0	0	0	0	2	1	0	0	2	0	5	0	0	0	0	0	0	0	1	3
59	ENSG00000102554.12	KLF5	chr13	protein_coding	4.00707	1.07107	0.253806	4.22005	2.44245e-05	0.00074645	5	4	3	2	9	6	2	3	7	2	18	2	6	3	10	11	1	2	2	2	9	6	5	2	1	1	2	2	2	0	1	4	0	4	10	4	4	2	3
60	ENSG00000103056.10	SMPD3	chr16	protein_coding	16.145	-1.45291	0.404404	-3.59273	0.000327237	0.00513027	1	33	15	12	1	1	0	0	67	11	1	15	2	40	14	0	11	3	20	26	15	10	4	1	2	30	0	0	22	0	12	17	1	44	1	30	14	4	1
61	ENSG00000103196.10	CRISPLD2	chr16	protein_coding	8.2023	2.13791	0.354645	6.02831	1.65682e-09	5.82055e-07	5	1	3	2	1	7	4	17	0	6	31	3	4	3	11	6	6	0	0	4	3	8	3	5	0	2	17	23	3	63	6	5	0	1	21	4	4	5	24
62	ENSG00000103489.10	XYLT1	chr16	protein_coding	3.88582	1.04917	0.254984	4.11464	3.87785e-05	0.00106572	4	1	5	2	1	4	3	29	6	7	10	1	5	2	3	7	3	7	2	4	5	2	2	4	0	2	2	3	1	7	2	4	0	3	1	1	5	12	5
63	ENSG00000103942.11	HOMER2	chr15	protein_coding	5.54588	-1.12241	0.281624	-3.98549	6.73421e-05	0.00162017	5	4	4	3	1	3	0	1	22	5	2	9	4	10	3	3	4	6	4	1	2	7	2	1	1	18	1	0	21	0	9	7	37	16	2	6	3	2	2
64	ENSG00000105171.8	POP4	chr19	protein_coding	14.3231	-2.42047	0.365768	-6.6175	3.65328e-11	5.24229e-08	4	2	4	3	4	1	3	4	4	4	3	9	4	5	3	5	22	4	155	28	12	6	5	11	319	3	5	5	4	7	3	6	50	2	5	3	17	5	3
65	ENSG00000105173.12	CCNE1	chr19	protein_coding	18.185	-1.53747	0.365643	-4.20485	2.6126e-05	0.000776994	12	2	8	2	6	1	1	3	2	6	3	37	1	80	7	4	23	3	85	6	8	4	3	2	121	6	5	6	5	9	1	116	81	6	27	11	18	5	4
66	ENSG00000105176.16	URI1	chr19	protein_coding	36.2985	-1.47984	0.320095	-4.62312	3.78014e-06	0.000185094	5	9	15	16	19	8	10	16	13	8	12	9	9	7	7	23	85	19	324	11	71	19	13	12	361	11	6	9	9	52	12	8	374	11	21	7	55	13	14
67	ENSG00000105246.5	EBI3	chr19	protein_coding	1.45304	-1.48585	0.396345	-3.74889	0.000177621	0.00328457	0	2	2	0	0	0	1	0	0	9	0	7	1	4	0	0	2	1	1	0	0	2	0	2	2	0	5	0	2	1	3	0	1	3	0	0	1	1	0
68	ENSG00000105664.9	COMP	chr19	protein_coding	26.176	2.72121	0.556646	4.88858	1.01568e-06	6.63101e-05	3	8	8	2	6	75	5	310	0	20	286	0	2	2	59	13	1	1	0	17	7	86	21	94	0	4	2	0	0	0	5	2	2	9	26	25	7	18	229
69	ENSG00000105810.8	CDK6	chr7	protein_coding	5.80691	1.85768	0.24318	7.6391	2.18741e-14	1.23238e-10	3	5	11	13	4	2	8	4	1	3	18	4	6	2	3	14	8	10	1	2	26	6	1	7	1	3	5	5	2	19	6	2	0	1	18	1	5	3	5
70	ENSG00000105894.10	PTN	chr7	protein_coding	162.306	1.82774	0.364067	5.02034	5.15791e-07	4.05231e-05	38	18	219	647	36	706	33	77	27	11	424	34	133	57	24	837	49	65	5	26	585	90	1	55	81	55	161	124	14	53	469	12	0	44	588	91	189	426	230
71	ENSG00000105974.10	CAV1	chr7	protein_coding	22.816	1.04948	0.282885	3.70991	0.000207329	0.00366343	4	9	19	6	22	10	35	16	7	25	22	31	16	18	20	50	6	14	11	26	8	22	9	109	4	8	7	41	14	50	6	11	3	23	26	11	20	18	10
72	ENSG00000106025.7	TSPAN12	chr7	protein_coding	4.05686	-1.30609	0.236217	-5.52921	3.2168e-08	4.56457e-06	4	3	3	2	1	1	1	3	13	3	3	7	3	5	3	2	2	2	2	4	2	10	4	3	1	1	1	2	7	2	4	2	4	11	3	3	1	3	1
73	ENSG00000106278.10	PTPRZ1	chr7	protein_coding	7.27212	-2.06436	0.512721	-4.02629	5.66645e-05	0.00143529	0	4	3	0	0	0	0	8	53	3	2	3	1	12	8	1	3	4	8	10	0	14	0	0	1	27	0	0	8	0	3	5	2	18	0	2	2	1	0
74	ENSG00000106624.7	AEBP1	chr7	protein_coding	208.534	1.92401	0.300718	6.39806	1.57363e-10	1.09415e-07	262	114	55	88	387	194	477	289	24	203	587	70	434	104	83	946	40	268	53	43	113	77	96	273	38	36	117	1120	17	429	13	130	19	38	138	124	324	479	524
75	ENSG00000106772.16	PRUNE2	chr9	protein_coding	2.46582	1.3623	0.358083	3.80442	0.000142139	0.00279179	1	0	1	3	2	3	2	5	6	2	5	0	0	1	3	13	1	1	0	1	11	0	0	8	1	1	0	2	1	9	1	1	0	0	6	5	2	2	5
76	ENSG00000106809.9	OGN	chr9	protein_coding	26.9126	2.89841	0.485394	5.97124	2.35458e-09	7.27619e-07	0	5	6	79	115	49	65	7	0	1	85	6	3	4	19	65	9	0	0	1	90	34	1	11	1	2	13	29	0	4	10	1	1	3	120	3	27	26	124
77	ENSG00000106819.10	ASPN	chr9	protein_coding	36.1225	2.21735	0.455114	4.87208	1.1043e-06	7.04423e-05	1	3	18	18	91	149	19	43	1	30	42	2	2	18	138	32	23	1	0	4	31	4	1	51	0	116	4	6	2	41	4	5	1	6	57	19	49	128	151
78	ENSG00000106823.11	ECM2	chr9	protein_coding	6.84234	1.21702	0.31531	3.85976	0.000113499	0.00237988	1	1	3	11	18	15	8	6	1	14	8	8	4	3	10	12	5	1	0	5	11	3	1	6	1	8	5	2	14	36	8	1	1	2	3	2	4	6	12
79	ENSG00000107159.11	CA9	chr9	protein_coding	8.5684	2.47022	0.676788	3.64992	0.000262322	0.0044003	30	9	1	0	38	77	18	6	0	0	44	0	7	0	0	195	0	0	2	3	4	0	0	9	7	0	0	45	0	0	1	3	4	0	30	9	7	1	6
80	ENSG00000107821.13	KAZALD1	chr10	protein_coding	22.7714	-1.06311	0.269477	-3.94509	7.97716e-05	0.0018427	6	19	14	23	8	12	1	6	26	24	17	12	27	14	12	3	23	22	90	59	8	43	7	5	14	22	8	1	50	3	33	29	28	14	9	20	13	8	5
81	ENSG00000107984.8	DKK1	chr10	protein_coding	10.7555	-2.57594	0.427426	-6.02662	1.67425e-09	5.82055e-07	4	19	2	1	3	1	1	17	28	9	4	3	11	4	8	0	12	1	2	20	0	8	0	1	18	10	2	0	21	0	1	1	11	12	0	0	2	5	0
82	ENSG00000108515.16	ENO3	chr17	protein_coding	2.5084	1.7028	0.379773	4.48373	7.33493e-06	0.000306018	2	1	1	16	2	2	1	7	1	1	12	1	6	1	1	1	4	0	1	1	1	1	1	4	1	1	1	1	1	0	1	1	1	1	5	22	1	1	1
83	ENSG00000108961.12	RANGRF	chr17	protein_coding	7.21158	-1.09422	0.229761	-4.76244	1.9127e-06	0.000108563	6	7	3	1	5	3	4	3	10	4	3	12	8	6	13	2	9	2	5	7	2	14	7	11	292	4	40	6	5	2	10	3	4	5	2	6	4	4	3
84	ENSG00000110693.14	SOX6	chr11	protein_coding	1.23084	1.51212	0.38964	3.88082	0.000104106	0.00225082	2	1	5	2	2	3	0	8	1	1	4	0	0	0	1	4	1	0	0	1	4	1	0	0	0	1	0	0	0	0	1	0	2	0	2	0	1	2	3
85	ENSG00000111729.11	CLEC4A	chr12	protein_coding	9.47236	-1.43165	0.333419	-4.29385	1.75597e-05	0.000594125	3	24	6	1	1	1	2	2	7	6	1	14	3	9	7	1	22	15	29	5	0	2	27	7	6	0	3	1	5	3	4	19	1	16	1	6	14	28	3
86	ENSG00000111817.15	DSE	chr6	protein_coding	2.84242	1.00647	0.227094	4.43194	9.33906e-06	0.000377526	6	4	2	1	4	3	7	5	1	3	2	2	2	3	2	3	3	2	1	1	2	2	2	5	0	1	1	4	2	7	3	6	3	2	2	2	4	2	4
87	ENSG00000111885.6	MAN1A1	chr6	protein_coding	6.44841	1.29337	0.217568	5.94466	2.77038e-09	8.02601e-07	4	6	11	16	6	8	12	7	5	3	9	3	4	16	5	9	2	1	0	3	11	3	8	7	2	6	1	11	1	17	2	9	1	5	6	3	10	10	13
88	ENSG00000111913.14	FAM65B	chr6	protein_coding	0.848805	1.79252	0.495389	3.61841	0.000296421	0.00480422	1	2	1	0	0	3	1	0	0	1	2	1	0	1	1	1	0	1	0	0	1	0	0	2	0	10	0	1	0	0	0	0	2	0	2	3	0	1	2
89	ENSG00000112182.13	BACH2	chr6	protein_coding	1.08271	1.72379	0.395955	4.35349	1.33988e-05	0.00049162	2	2	14	1	0	1	2	1	0	1	1	0	2	1	2	0	1	0	0	0	1	1	0	0	0	2	2	1	0	6	0	1	0	1	1	0	1	3	2
90	ENSG00000112559.12	MDFI	chr6	protein_coding	155.889	-1.17126	0.2716	-4.31243	1.61468e-05	0.000558552	88	413	188	80	105	30	27	74	363	225	109	127	465	105	100	34	121	91	48	63	155	87	841	40	221	6	1095	19	161	35	418	92	208	196	43	123	67	81	39
91	ENSG00000112562.17	SMOC2	chr6	protein_coding	11.5062	1.64072	0.340707	4.81564	1.46729e-06	8.6458e-05	9	1	8	14	7	26	15	8	3	7	25	3	19	5	4	10	8	82	0	3	12	10	3	30	4	1	12	2	4	18	11	4	0	3	13	3	50	31	64
92	ENSG00000113212.6	PCDHB7	chr5	protein_coding	2.07543	1.09547	0.311845	3.51287	0.000443301	0.00633561	0	1	4	2	0	0	3	14	2	1	0	1	2	1	7	3	3	7	5	2	2	3	1	1	3	2	1	4	1	4	1	5	0	2	0	4	1	2	1
93	ENSG00000113263.11	ITK	chr5	protein_coding	1.28739	-2.41596	0.618972	-3.90317	9.49398e-05	0.00208984	2	0	1	0	0	0	0	0	4	1	0	1	0	2	1	0	0	0	0	0	0	1	2	0	0	9	0	0	2	0	0	0	0	8	0	0	1	0	0
94	ENSG00000114861.17	FOXP1	chr3	protein_coding	4.11365	1.18172	0.22356	5.28591	1.25083e-07	1.33801e-05	4	7	11	1	4	4	10	4	1	3	3	4	2	3	3	5	2	2	2	2	3	3	1	10	1	3	2	9	2	13	2	3	2	5	3	3	3	5	5
95	ENSG00000115468.10	EFHD1	chr2	protein_coding	11.408	-1.59154	0.31083	-5.12028	3.05082e-07	2.60275e-05	7	14	20	10	4	1	1	9	20	18	13	39	0	11	8	3	14	14	24	12	9	15	17	1	11	4	12	1	41	0	1	1	0	14	11	6	6	4	1
96	ENSG00000115844.9	DLX2	chr2	protein_coding	2.35364	-1.83505	0.416861	-4.40205	1.07231e-05	0.000416522	1	2	5	1	0	1	0	2	8	7	1	2	3	3	1	0	1	0	1	2	1	1	1	0	1	2	0	0	2	0	1	0	2	3	1	0	1	0	0
97	ENSG00000116106.10	EPHA4	chr2	protein_coding	1.61894	1.46948	0.362929	4.04894	5.145e-05	0.00133482	1	0	3	5	1	1	0	1	1	0	1	1	7	1	1	5	3	2	0	1	11	2	1	2	0	0	2	0	0	2	1	0	1	0	9	0	3	2	2
98	ENSG00000116132.10	PRRX1	chr1	protein_coding	41.4031	1.10004	0.237723	4.6274	3.70293e-06	0.000184208	32	17	15	41	71	84	80	23	11	19	36	37	13	23	45	106	13	30	6	14	121	57	8	30	8	8	22	41	59	78	23	26	4	67	38	12	57	16	36
99	ENSG00000116194.11	ANGPTL1	chr1	protein_coding	1.31758	1.26865	0.359995	3.52409	0.000424946	0.00614912	1	0	3	1	0	3	0	6	0	0	1	1	1	1	2	2	0	1	0	1	0	1	0	1	2	0	0	0	0	0	2	2	0	0	0	6	1	2	3
100	ENSG00000116717.10	GADD45A	chr1	protein_coding	14.4237	1.26924	0.219988	5.76959	7.94648e-09	1.6743e-06	10	11	10	5	11	20	8	11	9	11	18	7	10	6	5	25	6	8	3	8	5	18	4	14	11	3	10	42	7	12	6	16	3	6	18	11	4	23	23
101	ENSG00000116985.9	BMP8B	chr1	protein_coding	17.544	-1.48236	0.31798	-4.6618	3.13459e-06	0.000161443	8	23	9	4	4	5	1	4	62	16	3	11	13	23	15	1	5	60	63	31	3	25	36	6	2	5	1	1	28	2	3	33	3	65	4	13	16	20	7
102	ENSG00000117122.12	MFAP2	chr1	protein_coding	46.4963	1.1867	0.27822	4.26533	1.99604e-05	0.00064551	31	156	84	39	31	22	148	107	9	45	33	20	31	63	64	36	91	19	21	18	26	67	23	52	35	29	217	139	1	71	2	41	3	24	56	6	61	68	65
103	ENSG00000117152.12	RGS4	chr1	protein_coding	2.14839	3.17797	0.553655	5.73999	9.46841e-09	1.90823e-06	1	1	1	0	1	1	10	8	0	0	2	2	2	0	1	6	1	0	0	0	1	1	1	2	0	1	0	1	1	1	0	0	0	1	0	0	1	1	0
104	ENSG00000117155.15	SSX2IP	chr1	protein_coding	1.93128	1.06377	0.31607	3.3656	0.000763774	0.00944093	2	1	3	0	2	3	1	7	1	1	1	1	0	1	1	10	1	1	1	0	2	0	0	2	1	2	1	3	1	2	0	1	1	1	3	1	1	2	1
105	ENSG00000117266.14	CDK18	chr1	protein_coding	7.07002	-1.0062	0.242284	-4.15298	3.28178e-05	0.000932142	6	10	14	9	8	2	4	14	35	11	11	8	6	4	3	8	8	5	12	3	2	1	14	3	11	0	3	2	13	0	2	11	4	10	6	8	7	6	2
106	ENSG00000117318.8	ID3	chr1	protein_coding	166.288	-1.00954	0.180646	-5.58851	2.2903e-08	3.70337e-06	140	149	123	85	131	53	170	205	207	412	63	364	209	214	233	54	301	129	203	266	96	316	120	59	694	120	219	135	370	19	116	177	193	343	47	241	185	76	29
107	ENSG00000118849.8	RARRES1	chr3	protein_coding	4.33335	-2.01175	0.334371	-6.01651	1.78215e-09	6.04454e-07	1	5	3	1	12	1	0	1	16	1	2	3	1	3	1	1	3	1	7	2	0	3	14	4	1	1	1	1	5	1	2	6	2	1	1	1	1	1	1
108	ENSG00000119042.15	SATB2	chr2	protein_coding	17.2209	-1.05762	0.252665	-4.18585	2.84097e-05	0.000828229	10	23	23	18	3	7	2	12	41	13	4	15	16	33	20	4	7	29	24	19	9	19	15	3	11	22	4	3	22	4	8	26	6	37	5	17	13	3	0
109	ENSG00000119630.12	PGF	chr14	protein_coding	12.712	-1.11782	0.241672	-4.62538	3.73916e-06	0.000184386	7	19	9	4	5	5	7	3	24	18	9	33	11	15	4	3	4	5	22	29	6	34	27	10	11	25	9	3	70	4	16	22	1	26	1	16	8	6	3
110	ENSG00000119681.10	LTBP2	chr14	protein_coding	7.0031	1.10311	0.308765	3.57267	0.000353364	0.00542969	1	13	3	5	4	6	18	8	2	8	18	11	2	4	3	2	6	20	4	6	9	12	5	23	1	2	3	1	11	9	1	6	1	2	2	3	4	3	3
111	ENSG00000119922.8	IFIT2	chr10	protein_coding	6.84595	-1.18783	0.239137	-4.96713	6.79516e-07	4.97334e-05	1	7	3	106	36	2	1	6	11	6	5	11	3	14	2	4	3	2	6	9	2	6	2	6	1	6	1	3	18	2	19	9	0	7	2	3	6	4	4
112	ENSG00000120708.15	TGFBI	chr5	protein_coding	216.168	1.61631	0.294019	5.49731	3.85622e-08	5.36246e-06	200	24	28	35	227	1767	879	52	75	85	176	47	231	94	90	599	191	150	79	83	946	59	159	274	140	18	73	424	123	636	84	214	4	43	619	542	374	158	830
113	ENSG00000121005.7	CRISPLD1	chr8	protein_coding	16.4223	1.54328	0.276273	5.58607	2.32269e-08	3.71257e-06	8	7	16	8	28	38	16	29	4	13	74	7	24	12	23	19	20	0	1	2	16	25	2	5	3	2	17	19	14	52	42	7	5	26	14	0	11	15	17
114	ENSG00000121440.13	PDZRN3	chr3	protein_coding	5.32973	1.86002	0.314322	5.91756	3.26752e-09	9.08762e-07	1	7	3	2	11	12	6	4	3	7	8	3	3	8	3	8	2	0	0	0	28	6	5	3	2	50	6	6	1	6	5	3	7	4	10	7	6	4	4
115	ENSG00000121653.10	MAPK8IP1	chr11	protein_coding	2.23871	1.13032	0.239419	4.72111	2.34566e-06	0.000126429	1	4	4	1	5	2	0	3	1	1	5	1	3	2	2	1	4	1	1	2	6	2	1	3	1	3	1	5	1	2	2	2	1	1	4	1	1	2	5
116	ENSG00000122121.9	XPNPEP2	chrX	protein_coding	2.4913	2.94078	0.623509	4.7165	2.39936e-06	0.000127837	1	0	0	13	1	18	1	0	0	1	1	0	0	0	0	30	2	0	0	0	1	0	0	2	1	0	0	0	0	0	6	0	0	0	1	1	2	1	4
117	ENSG00000122176.10	FMOD	chr1	protein_coding	35.7914	1.81394	0.414035	4.38113	1.18066e-05	0.000447364	4	6	50	93	134	36	14	211	14	45	221	5	9	3	117	29	72	202	2	22	28	42	20	49	0	4	53	6	20	0	1	2	3	4	11	528	12	78	2
118	ENSG00000122420.8	PTGFR	chr1	protein_coding	8.57451	1.72681	0.354894	4.8657	1.1405e-06	7.14195e-05	19	1	1	8	19	45	10	1	1	4	19	5	10	2	3	57	3	1	0	6	11	4	1	9	3	1	2	27	4	6	13	4	0	2	35	1	8	3	18
119	ENSG00000123496.6	IL13RA2	chrX	protein_coding	5.67827	3.86821	0.613879	6.30126	2.9524e-10	1.57908e-07	0	7	0	0	0	0	1	24	0	1	0	1	0	1	3	97	0	44	1	1	29	1	0	2	2	21	1	9	2	0	2	1	0	1	0	1	2	1	0
120	ENSG00000123572.15	NRK	chrX	protein_coding	1.43636	1.72176	0.460635	3.7378	0.000185636	0.00337004	4	1	8	0	1	2	1	3	0	1	1	0	2	0	0	6	1	0	0	1	10	1	0	0	0	0	3	1	0	2	2	1	0	0	0	1	0	1	4
121	ENSG00000123892.10	RAB38	chr11	protein_coding	6.62584	-1.25171	0.27203	-4.60135	4.19768e-06	0.000196783	4	10	4	5	2	1	1	3	9	5	1	5	9	7	4	2	4	12	25	1	0	11	16	3	8	1	1	6	13	0	3	11	1	18	10	7	7	8	2
122	ENSG00000124159.14	MATN4	chr20	protein_coding	5.82219	2.91473	0.85242	3.41936	0.000627683	0.00814231	1	1	126	1	97	151	1	886	0	3	25	0	0	0	3	5	11	0	0	12	0	1	0	3	8	0	3	6	1	0	0	0	2	0	3	0	0	11	3
123	ENSG00000124772.10	CPNE5	chr6	protein_coding	7.63464	-1.57451	0.319563	-4.92709	8.34643e-07	5.74581e-05	2	5	12	3	1	1	2	29	87	12	4	10	7	7	1	3	7	1	2	7	2	4	3	2	9	5	2	1	9	1	3	5	42	4	7	2	2	2	1
124	ENSG00000124780.12	KCNK17	chr6	protein_coding	3.5968	-2.60841	0.505871	-5.15626	2.51924e-07	2.23138e-05	1	1	0	0	0	0	1	0	2	17	1	2	3	1	1	0	0	0	8	6	1	3	12	1	1	1	5	0	2	0	4	6	0	12	0	0	1	1	0
125	ENSG00000125398.5	SOX9	chr17	protein_coding	24.388	1.02207	0.271755	3.76099	0.000169241	0.00318037	19	16	35	45	52	86	17	219	36	35	75	16	32	8	18	116	14	16	1	22	37	17	4	10	27	3	36	11	5	1	15	9	5	22	16	1	13	22	8
126	ENSG00000125430.7	HS3ST3B1	chr17	protein_coding	4.21486	1.40015	0.318591	4.39483	1.10859e-05	0.000426139	6	2	3	14	4	4	2	3	2	2	19	5	8	2	2	5	9	1	0	1	13	8	3	1	5	0	3	3	1	11	2	1	0	1	40	1	3	2	6
127	ENSG00000125434.9	SLC25A35	chr17	protein_coding	2.27497	-1.6075	0.33863	-4.74706	2.06392e-06	0.000115265	1	1	1	0	1	1	1	1	4	1	1	8	3	4	1	0	3	0	1	1	1	2	1	1	29	4	9	1	2	0	2	1	0	1	1	1	1	1	1
128	ENSG00000125995.14	ROMO1	chr20	protein_coding	76.0194	-1.03117	0.190095	-5.42452	5.81096e-08	7.48215e-06	73	91	30	71	51	33	21	31	54	46	38	57	55	81	29	40	48	24	94	65	55	81	72	149	817	21	244	100	71	28	40	78	186	47	41	58	51	58	43
129	ENSG00000126368.5	NR1D1	chr17	protein_coding	9.99014	1.68342	0.294089	5.72418	1.03935e-08	2.03566e-06	6	5	25	7	5	49	40	6	6	7	11	5	7	5	5	23	9	1	12	4	6	7	5	4	2	8	3	4	3	6	2	7	6	2	10	4	12	19	10
130	ENSG00000126752.7	SSX1	chrX	protein_coding	14.9513	-2.24659	0.66983	-3.35397	0.000796596	0.00975069	83	37	0	0	0	0	2	0	35	3	0	97	1	62	2	0	82	0	39	0	0	3	1	3	66	38	14	0	0	4	21	14	0	0	0	0	8	3	0
131	ENSG00000127418.13	FGFRL1	chr4	protein_coding	11.7366	1.24307	0.256504	4.84618	1.25861e-06	7.64287e-05	23	13	61	7	11	8	11	142	3	12	48	8	6	12	63	4	10	5	8	6	42	9	5	5	5	22	21	11	5	11	6	6	5	3	7	3	8	24	5
132	ENSG00000128298.15	BAIAP2L2	chr22	protein_coding	3.97349	-1.21841	0.356321	-3.41943	0.000627526	0.00814231	9	1	1	1	7	6	1	9	38	5	1	1	3	3	4	1	3	10	1	3	1	2	1	0	1	4	1	0	1	0	1	5	2	3	0	1	0	0	1
133	ENSG00000128591.14	FLNC	chr7	protein_coding	14.3639	2.8464	0.433224	6.57027	5.02256e-11	5.24229e-08	3	4	6	26	34	26	11	9	1	3	26	1	7	2	4	119	4	3	0	3	3	2	1	58	0	0	2	26	0	77	1	2	2	0	13	36	10	5	62
134	ENSG00000129009.11	ISLR	chr15	protein_coding	51.4948	2.65159	0.545737	4.85873	1.18143e-06	7.23743e-05	61	212	258	3	2	6	15	262	0	49	14	12	3	2	15	162	22	0	0	1	4	3	3	81	4	1	11	49	0	438	62	19	1	5	1	131	4	102	111
135	ENSG00000129038.14	LOXL1	chr15	protein_coding	39.3107	1.77965	0.315474	5.64119	1.68879e-08	3.01081e-06	59	36	86	41	21	24	215	33	1	12	34	17	100	10	21	52	23	10	2	5	17	16	13	111	31	2	30	65	15	201	42	34	2	5	26	6	17	48	29
136	ENSG00000129538.12	RNASE1	chr14	protein_coding	105.879	-1.06938	0.241282	-4.43209	9.33226e-06	0.000377526	47	110	64	55	123	74	33	89	74	278	40	308	152	80	111	40	110	72	50	67	30	92	57	221	185	25	486	216	152	9	74	44	141	110	33	112	54	129	56
137	ENSG00000129910.6	CDH15	chr16	protein_coding	31.8857	-1.50093	0.355294	-4.22448	2.39492e-05	0.000743386	9	56	10	2	14	4	1	1	99	36	4	61	14	38	13	1	17	41	105	67	14	55	57	18	12	0	4	0	25	0	84	66	10	32	1	36	12	20	8
138	ENSG00000130201.6	EXOC3L2	chr19	protein_coding	13.0136	-1.01455	0.239425	-4.23745	2.26074e-05	0.000714498	4	24	10	2	3	3	7	7	20	39	4	28	15	36	29	2	12	10	7	22	4	29	12	6	6	12	24	2	24	3	7	11	2	31	1	11	11	4	4
139	ENSG00000130595.15	TNNT3	chr11	protein_coding	7.79353	2.59123	0.595816	4.34904	1.36734e-05	0.000497756	2	0	0	19	24	16	3	5	0	1	58	0	2	0	1	25	0	34	1	0	3	2	2	11	1	0	0	0	0	2	1	0	0	1	1	29	0	7	28
140	ENSG00000131094.3	C1QL1	chr17	protein_coding	7.38448	1.51581	0.353078	4.29313	1.76175e-05	0.000594634	163	13	80	4	2	1	12	5	3	17	9	0	4	2	9	4	4	17	0	4	1	4	2	7	12	10	1	12	3	1	1	2	0	3	96	9	1	7	4
141	ENSG00000131370.14	SH3BP5	chr3	protein_coding	3.06769	1.05563	0.232474	4.54087	5.60214e-06	0.000244211	4	5	3	1	3	3	4	4	4	4	5	1	2	6	1	5	1	2	1	2	2	2	2	3	0	3	2	9	2	5	2	2	0	1	2	4	2	1	6
142	ENSG00000131386.16	GALNT15	chr3	protein_coding	1.01673	2.42371	0.611175	3.96566	7.31926e-05	0.00172219	2	0	0	0	3	3	1	1	0	2	3	0	0	0	1	1	0	0	0	0	0	0	0	1	0	0	0	1	0	7	0	0	0	0	0	1	0	1	2
143	ENSG00000131459.11	GFPT2	chr5	protein_coding	4.15611	1.57309	0.309141	5.08858	3.60756e-07	3.02209e-05	14	2	1	4	10	9	7	16	1	3	9	2	1	1	6	9	4	1	0	2	11	4	1	8	2	0	1	11	0	15	5	4	0	0	5	1	3	4	4
144	ENSG00000131943.16	C19orf12	chr19	protein_coding	16.1229	-1.46911	0.317529	-4.6267	3.71545e-06	0.000184208	4	6	9	8	7	3	6	8	6	7	7	14	6	10	5	10	49	9	103	5	33	8	6	11	253	4	9	5	4	19	3	6	108	5	5	4	18	5	5
145	ENSG00000132329.9	RAMP1	chr2	protein_coding	9.43343	-1.24168	0.328062	-3.78489	0.000153774	0.00295357	2	0	4	3	7	5	0	2	13	2	23	4	2	7	3	1	3	12	23	9	6	9	9	14	0	1	0	0	6	1	2	4	19	12	3	13	5	7	1
146	ENSG00000132622.9	HSPA12B	chr20	protein_coding	6.50896	1.12716	0.279746	4.02922	5.59626e-05	0.0014227	5	4	16	2	26	3	4	12	1	10	7	8	1	10	2	23	7	6	1	4	1	4	2	8	1	3	8	7	3	13	1	3	1	3	0	3	4	4	14
147	ENSG00000132744.6	ACY3	chr11	protein_coding	1.02234	-1.80799	0.419767	-4.30713	1.65387e-05	0.000567871	1	0	1	1	1	1	0	0	1	2	0	1	1	3	1	0	1	1	0	0	0	3	2	1	1	0	0	0	5	0	6	1	0	1	0	0	0	0	0
148	ENSG00000132821.10	VSTM2L	chr20	protein_coding	1.70625	2.33036	0.493136	4.7256	2.29436e-06	0.00012463	1	1	4	1	2	2	1	0	0	2	1	0	0	0	0	5	2	2	0	0	2	0	0	0	0	0	0	1	1	6	1	0	0	0	4	0	0	1	2
149	ENSG00000133019.10	CHRM3	chr1	protein_coding	0.521136	-1.51865	0.449368	-3.37952	0.000726136	0.00908061	0	1	1	0	0	0	0	1	2	1	0	1	1	1	0	0	0	0	1	1	0	1	1	0	0	2	0	0	0	0	0	0	0	1	0	0	0	0	0
150	ENSG00000133069.13	TMCC2	chr1	protein_coding	4.87607	-1.18532	0.277625	-4.2695	1.9591e-05	0.000638016	4	6	7	3	1	0	1	5	17	14	5	8	5	8	12	1	3	2	7	3	3	3	3	1	6	3	2	1	9	0	1	9	3	9	1	3	3	1	1
151	ENSG00000133107.13	TRPC4	chr13	protein_coding	0.768779	-1.58836	0.424155	-3.74476	0.000180567	0.00332159	1	0	1	1	0	0	0	0	0	1	0	2	1	1	0	0	2	0	0	1	1	1	0	0	1	1	2	0	4	0	1	0	1	2	0	0	2	0	0
152	ENSG00000133110.13	POSTN	chr13	protein_coding	102.829	1.16258	0.329534	3.52795	0.000418793	0.00609177	16	14	9	37	17	118	342	197	10	70	32	153	135	43	54	79	59	21	5	42	14	19	48	155	12	13	63	179	58	529	87	54	6	25	37	37	285	80	80
153	ENSG00000133131.13	MORC4	chrX	protein_coding	3.61049	1.0324	0.24458	4.22112	2.43094e-05	0.000746241	3	1	5	4	3	6	3	3	1	4	5	1	4	1	2	2	2	1	2	6	6	2	1	5	1	2	2	2	0	3	1	1	0	1	9	0	2	4	8
154	ENSG00000133216.15	EPHB2	chr1	protein_coding	6.9967	1.32061	0.242029	5.45644	4.85785e-08	6.48956e-06	10	6	8	8	14	6	9	7	10	4	8	1	2	11	10	9	4	1	1	1	26	4	1	12	3	11	4	17	2	13	6	6	8	1	8	3	6	10	25
155	ENSG00000133321.9	RARRES3	chr11	protein_coding	10.0947	-1.12074	0.314607	-3.56234	0.000367567	0.00557402	1	4	2	26	8	2	1	4	4	6	2	6	4	9	0	9	13	6	11	6	3	7	33	39	13	10	11	3	17	1	20	8	1	4	2	6	5	6	3
156	ENSG00000133816.12	MICAL2	chr11	protein_coding	5.691	1.20203	0.251604	4.77748	1.77502e-06	0.000101578	6	3	5	2	2	7	19	3	4	4	2	3	3	4	6	6	2	9	1	3	6	4	6	23	1	7	2	14	2	22	1	4	1	2	7	8	4	10	24
157	ENSG00000134013.14	LOXL2	chr8	protein_coding	50.2592	1.53496	0.265848	5.77382	7.74944e-09	1.673e-06	57	29	82	45	60	35	254	43	35	20	44	7	102	15	50	259	24	24	15	37	82	13	35	48	14	7	9	208	23	43	6	29	13	34	53	404	72	47	186
158	ENSG00000134215.14	VAV3	chr1	protein_coding	2.05453	-1.00187	0.255699	-3.91818	8.92194e-05	0.00199467	1	3	1	1	2	0	0	1	9	6	1	3	2	3	2	2	2	2	1	1	1	2	2	1	1	1	1	3	1	1	2	1	0	6	1	3	2	3	1
159	ENSG00000134909.17	ARHGAP32	chr11	protein_coding	2.35933	1.1658	0.247426	4.71171	2.45644e-06	0.000130379	3	1	5	2	4	4	3	2	3	2	3	1	0	3	3	7	1	1	0	1	12	2	1	2	1	6	1	3	0	6	2	1	1	2	3	0	2	1	2
160	ENSG00000135114.11	OASL	chr12	protein_coding	4.37031	-1.57238	0.349344	-4.50096	6.76468e-06	0.000285947	2	4	1	75	54	0	1	3	2	8	3	11	3	5	0	2	4	1	9	13	0	1	0	6	2	0	1	2	18	0	21	4	0	1	0	2	8	5	8
161	ENSG00000135750.13	KCNK1	chr1	protein_coding	0.637986	1.71216	0.511744	3.34575	0.000820615	0.00995766	0	2	2	0	0	4	0	6	0	0	0	0	2	0	0	0	0	0	0	0	0	0	0	2	0	0	1	1	0	0	0	1	1	0	1	3	1	2	1
162	ENSG00000136040.7	PLXNC1	chr12	protein_coding	2.54893	1.1281	0.260835	4.32494	1.52576e-05	0.00053444	2	1	2	1	2	2	3	4	1	2	1	2	4	2	1	3	2	2	0	1	1	2	1	4	1	1	1	7	2	10	3	1	1	1	2	1	3	2	5
163	ENSG00000136859.8	ANGPTL2	chr9	protein_coding	70.1544	1.89704	0.274819	6.90285	5.0968e-12	1.41752e-08	77	15	72	71	52	156	103	244	11	56	78	14	36	73	66	279	26	34	10	18	340	112	31	111	11	56	19	89	17	287	21	33	4	19	43	25	86	188	307
164	ENSG00000137070.16	IL11RA	chr9	protein_coding	3.3416	1.41059	0.271847	5.18892	2.11521e-07	1.93514e-05	2	4	10	13	4	13	5	5	1	2	7	3	2	5	3	1	4	2	1	2	4	2	1	2	2	2	4	2	1	1	1	1	2	3	10	2	5	5	7
165	ENSG00000137273.3	FOXF2	chr6	protein_coding	3.14482	1.69656	0.404319	4.19609	2.7156e-05	0.000801766	0	2	9	7	9	8	1	0	2	0	8	0	5	0	1	3	9	5	0	0	15	1	1	3	5	0	0	2	0	15	2	0	0	1	4	0	3	0	4
166	ENSG00000137441.7	FGFBP2	chr4	protein_coding	16.7729	2.52984	0.575052	4.39932	1.08591e-05	0.000420632	2	2	35	91	38	129	1	493	42	2	28	0	6	1	21	22	10	55	0	7	6	1	12	4	6	0	0	0	0	0	0	21	8	1	22	2	1	277	3
167	ENSG00000137507.10	LRRC32	chr11	protein_coding	7.3002	1.09546	0.29015	3.77551	0.000159683	0.0030449	2	4	3	2	9	3	8	9	3	12	12	17	3	7	6	8	1	5	2	8	4	5	6	21	1	3	13	29	5	18	1	3	1	8	9	3	2	2	10
168	ENSG00000137558.6	PI15	chr8	protein_coding	3.77462	1.63841	0.398802	4.10834	3.98513e-05	0.00108661	2	1	0	6	115	9	10	0	1	1	26	1	5	2	1	18	11	0	0	2	9	5	3	1	1	4	2	1	2	2	5	1	0	1	5	32	8	5	4
169	ENSG00000137691.11	C11orf70	chr11	protein_coding	1.4319	-1.56747	0.406135	-3.85947	0.000113635	0.00237988	1	0	1	1	2	1	0	1	1	1	1	1	1	0	0	1	1	2	1	3	0	1	26	1	1	2	0	0	1	1	0	0	4	1	0	1	1	0	0
170	ENSG00000137757.9	CASP5	chr11	protein_coding	0.705083	-2.40574	0.590213	-4.07606	4.58043e-05	0.00121556	1	0	0	0	0	0	0	0	7	1	0	0	0	0	0	0	1	0	0	0	0	0	0	0	1	0	1	0	1	0	1	1	0	2	0	0	0	0	0
171	ENSG00000137809.15	ITGA11	chr15	protein_coding	15.3529	1.36966	0.280357	4.88542	1.03209e-06	6.70664e-05	18	11	8	3	2	29	40	10	7	9	8	3	41	7	10	32	7	18	8	4	4	11	10	19	5	9	19	10	3	14	15	18	1	1	17	11	54	42	45
172	ENSG00000137834.13	SMAD6	chr15	protein_coding	11.4195	-1.08502	0.234979	-4.61749	3.88404e-06	0.000188681	6	9	12	5	5	3	2	4	38	20	6	16	27	24	11	1	12	6	10	22	4	17	4	2	41	31	9	2	11	2	6	10	5	12	1	6	10	2	2
173	ENSG00000137968.15	SLC44A5	chr1	protein_coding	3.43349	-1.5343	0.405505	-3.78367	0.00015453	0.00295992	1	2	2	0	0	0	0	1	15	5	0	3	1	3	1	0	3	17	4	4	0	17	2	0	0	1	0	0	5	0	7	1	0	12	0	1	1	2	0
174	ENSG00000138135.6	CH25H	chr10	protein_coding	4.05429	1.71677	0.477803	3.59306	0.000326819	0.00513027	4	1	1	3	43	7	12	1	0	3	8	3	0	1	2	23	1	0	0	0	13	1	0	4	2	0	5	5	1	14	0	3	0	0	2	1	1	1	5
175	ENSG00000139209.14	SLC38A4	chr12	protein_coding	2.57378	1.85512	0.514167	3.608	0.000308561	0.00494337	0	1	45	0	0	2	1	49	3	1	3	1	1	0	3	9	2	0	0	0	1	0	0	2	0	0	2	1	0	1	2	0	2	0	0	1	1	8	1
176	ENSG00000139219.16	COL2A1	chr12	protein_coding	61.5455	2.99063	0.614696	4.86521	1.14335e-06	7.14195e-05	3	40	57	2	294	199	3	1571	51	21	680	1	3	1	34	928	2	2	1	66	8	1	0	10	5	1	0	1	2	0	4	1	33	9	34	2	1	519	8
177	ENSG00000139263.10	LRIG3	chr12	protein_coding	6.68916	1.254	0.25927	4.83665	1.32046e-06	7.94906e-05	3	2	9	4	18	54	8	21	6	3	11	3	5	4	7	19	4	2	1	2	8	5	2	3	1	0	5	5	2	14	3	4	4	1	9	3	5	4	7
178	ENSG00000139629.14	GALNT6	chr12	protein_coding	2.42308	-1.28262	0.284967	-4.50095	6.76518e-06	0.000285947	4	5	2	1	2	0	1	3	6	1	0	2	4	2	1	0	2	2	5	2	0	1	4	3	1	0	1	1	1	1	2	4	2	4	0	1	3	4	1
179	ENSG00000139800.8	ZIC5	chr13	protein_coding	0.937022	-2.05	0.580959	-3.52864	0.000417695	0.00608854	1	0	3	0	0	0	0	0	1	0	1	1	3	3	0	0	1	0	0	1	1	0	0	0	0	0	0	0	9	0	0	0	2	2	0	0	0	0	0
180	ENSG00000141499.15	WRAP53	chr17	protein_coding	4.34525	-1.37787	0.339751	-4.05554	5.00196e-05	0.00130257	4	1	4	1	3	1	0	1	6	2	2	3	15	3	4	1	12	2	3	2	2	2	1	2	170	0	37	5	2	2	8	3	4	2	2	3	4	1	0
181	ENSG00000141510.14	TP53	chr17	protein_coding	137.839	-2.54458	0.557801	-4.5618	5.07163e-06	0.000224605	285	4	29	4	1	32	4	4	18	8	6	11	24	9	36	12	108	22	4	2605	38	37	5	11	2	2	8	2	26	3	2	17	1	6	1	2	4	3	1
182	ENSG00000142156.13	COL6A1	chr21	protein_coding	550.989	1.40966	0.241913	5.82716	5.63783e-09	1.37543e-06	503	296	314	390	1573	524	983	315	69	346	694	261	451	299	546	1360	884	1347	103	253	1090	595	149	767	171	42	569	1893	180	1860	305	303	43	263	392	381	800	223	1097
183	ENSG00000142173.13	COL6A2	chr21	protein_coding	539.412	1.18649	0.249773	4.75028	2.03138e-06	0.000114366	1214	493	351	429	1855	496	631	374	84	459	804	274	748	260	701	1343	811	1120	211	182	716	507	215	766	272	37	830	2893	170	1122	257	498	42	296	416	319	784	308	1003
184	ENSG00000142621.18	FHAD1	chr1	protein_coding	0.831748	1.4445	0.407962	3.54077	0.000398954	0.00590826	4	1	0	1	0	3	1	1	1	1	1	0	1	1	0	0	0	0	0	0	1	2	0	1	1	0	0	2	0	2	2	1	0	0	1	0	0	1	2
185	ENSG00000142949.15	PTPRF	chr1	protein_coding	6.90072	1.34387	0.231042	5.81656	6.00698e-09	1.40332e-06	5	7	9	7	9	12	9	5	2	4	24	1	24	13	7	9	7	18	1	2	11	11	3	5	1	3	4	5	5	3	7	5	4	3	13	4	7	5	25
186	ENSG00000143341.10	HMCN1	chr1	protein_coding	4.94507	1.37958	0.273053	5.05242	4.36251e-07	3.52704e-05	4	2	4	2	10	9	9	4	0	5	6	10	3	8	6	7	4	0	0	2	10	3	1	4	1	2	1	7	6	6	2	4	0	3	5	2	5	2	10
187	ENSG00000143369.13	ECM1	chr1	protein_coding	21.7449	1.09582	0.271719	4.03293	5.50853e-05	0.00140812	11	10	9	14	33	39	32	8	12	40	17	16	12	16	50	119	5	30	15	8	5	42	36	28	10	30	11	38	9	19	1	26	2	8	10	15	45	33	6
188	ENSG00000143502.13	SUSD4	chr1	protein_coding	1.37397	-1.44485	0.396938	-3.63999	0.000272654	0.00455165	0	3	1	0	0	0	1	0	7	1	3	3	0	1	0	1	1	3	0	0	0	1	1	2	0	1	5	0	6	1	2	1	0	5	1	0	1	0	0
189	ENSG00000143632.13	ACTA1	chr1	protein_coding	7.68002	2.29344	0.581524	3.94385	8.01849e-05	0.00184917	0	1	1	1377	76	1	0	2	4	1	186	1	1	1	9	1	1	1	0	0	2	1	2	4	2	2	3	1	1	1	0	1	1	4	1	1118	0	2	1
190	ENSG00000144152.11	FBLN7	chr2	protein_coding	4.46833	1.08174	0.307818	3.51421	0.000441063	0.00631348	5	2	3	8	5	10	10	5	0	3	6	1	2	2	6	3	1	5	3	3	1	8	3	13	1	11	4	5	3	8	1	2	0	0	12	5	5	24	9
191	ENSG00000144749.12	LRIG1	chr3	protein_coding	3.39186	2.58183	0.393536	6.56061	5.3588e-11	5.24229e-08	2	2	2	1	3	2	23	8	0	2	3	1	2	1	1	13	1	0	0	1	1	0	1	7	0	0	1	18	0	8	0	2	2	0	3	1	1	3	7
192	ENSG00000144810.14	COL8A1	chr3	protein_coding	8.72196	1.59158	0.367174	4.33468	1.45975e-05	0.000521405	13	1	2	4	3	14	29	7	4	8	20	6	6	2	3	16	15	68	0	32	4	4	1	14	8	1	4	4	1	9	2	2	1	2	1	1	5	3	1
193	ENSG00000144824.18	PHLDB2	chr3	protein_coding	2.02815	1.46414	0.303195	4.82905	1.37189e-06	8.22307e-05	2	1	2	2	3	1	6	3	1	1	2	1	2	1	1	2	3	0	0	0	3	2	0	2	0	0	1	2	1	10	1	1	0	1	1	1	2	2	5
194	ENSG00000145242.12	EPHA5	chr4	protein_coding	1.64328	1.43211	0.417554	3.42975	0.000604143	0.00792567	0	0	1	3	1	3	0	0	0	0	2	2	0	5	1	2	1	0	0	0	8	1	0	0	1	7	0	2	0	1	1	2	1	1	11	0	2	1	3
195	ENSG00000145358.5	DDIT4L	chr4	protein_coding	11.3789	3.12883	0.532606	5.87457	4.23945e-09	1.05275e-06	4	0	4	1	25	29	14	2	1	1	7	3	2	1	2	239	3	0	0	1	0	3	0	1	4	0	11	10	1	0	6	1	0	2	22	2	3	6	11
196	ENSG00000145423.4	SFRP2	chr4	protein_coding	19.0351	2.01336	0.563755	3.57134	0.000355153	0.00545117	6	0	85	2	3	90	18	45	0	1	264	5	14	2	14	10	82	2	0	2	302	1	25	62	0	1	20	1	0	1	3	0	9	5	0	11	14	7	0
197	ENSG00000145506.12	NKD2	chr5	protein_coding	4.90523	2.02372	0.426865	4.7409	2.12769e-06	0.000117411	4	3	13	7	10	14	1	0	0	0	23	3	6	4	1	1	13	5	0	1	33	12	1	4	3	0	1	1	4	0	0	0	0	4	2	2	2	0	7
198	ENSG00000145649.7	GZMA	chr5	protein_coding	7.38854	-2.02036	0.437595	-4.61696	3.89411e-06	0.000188681	32	5	3	2	0	1	0	2	2	1	0	3	6	8	1	1	6	0	0	1	1	3	5	11	1	0	6	2	8	1	6	1	0	8	0	3	1	6	1
199	ENSG00000145861.7	C1QTNF2	chr5	protein_coding	3.53351	1.55849	0.333367	4.67499	2.9397e-06	0.000152536	3	2	3	9	2	11	2	2	1	6	3	1	4	2	3	7	1	4	1	0	1	2	3	4	1	0	2	3	0	0	1	5	0	0	16	2	4	9	6
200	ENSG00000145934.14	TENM2	chr5	protein_coding	2.9438	1.483	0.398885	3.71787	0.000200909	0.00357726	2	1	5	1	0	1	20	0	0	1	0	1	5	1	0	5	7	2	0	1	1	0	5	4	1	1	0	5	1	11	1	0	0	0	7	0	1	2	3
201	ENSG00000145949.9	MYLK4	chr6	protein_coding	3.4158	-2.36582	0.402153	-5.88288	4.03181e-09	1.03827e-06	1	5	4	0	0	0	0	1	4	18	0	11	1	2	7	0	2	3	4	3	0	5	1	0	8	1	1	0	17	0	3	3	4	23	0	1	1	1	0
202	ENSG00000146648.14	EGFR	chr7	protein_coding	4.67035	1.57186	0.284103	5.5327	3.15335e-08	4.52067e-06	7	3	6	2	3	3	9	1	1	3	11	1	6	3	1	48	3	2	0	1	4	2	2	4	1	3	1	9	1	6	5	2	0	1	9	0	6	4	6
203	ENSG00000147257.12	GPC3	chrX	protein_coding	4.08496	2.65281	0.477233	5.55873	2.71743e-08	4.04622e-06	0	3	9	2	1	2	2	1	0	2	3	0	0	4	0	30	1	1	0	0	3	0	1	0	3	0	1	2	0	2	0	2	2	1	12	1	3	4	17
204	ENSG00000147394.17	ZNF185	chrX	protein_coding	2.08666	1.17013	0.323942	3.61218	0.000303637	0.00487572	1	5	1	0	2	3	2	16	1	3	1	2	1	3	1	2	3	0	1	0	2	1	1	2	1	2	2	1	0	1	1	2	1	1	1	0	3	1	5
205	ENSG00000147684.6	NDUFB9	chr8	protein_coding	62.3314	-1.18645	0.227831	-5.20758	1.91318e-07	1.80985e-05	27	56	18	74	61	35	17	13	25	23	35	23	35	36	26	32	47	17	53	66	31	39	44	36	104	37	58	47	106	40	60	34	567	41	70	34	31	24	15
206	ENSG00000148908.13	RGS10	chr10	protein_coding	44.4312	-1.12199	0.244026	-4.59782	4.26928e-06	0.000198606	10	133	30	9	18	11	14	7	65	32	16	64	20	22	30	4	111	73	164	17	4	12	94	39	100	2	34	9	47	12	29	83	27	110	11	45	73	125	15
207	ENSG00000149380.10	P4HA3	chr11	protein_coding	5.13362	1.38333	0.340925	4.05757	4.95869e-05	0.00129372	10	2	0	0	2	15	8	3	2	4	2	5	1	2	2	33	3	6	1	1	1	1	1	13	4	2	8	23	2	24	5	3	0	2	0	2	6	7	14
208	ENSG00000149451.16	ADAM33	chr20	protein_coding	0.621851	1.78436	0.49508	3.60418	0.000313142	0.00498233	1	0	4	0	0	1	1	1	0	1	1	0	1	1	0	1	2	1	0	0	0	0	0	1	1	0	0	3	0	4	0	0	0	0	1	0	0	0	1
209	ENSG00000149591.15	TAGLN	chr11	protein_coding	19.0456	1.1099	0.301913	3.67623	0.000236703	0.0040788	4	17	5	8	4	16	54	39	8	5	42	23	16	15	15	34	3	12	4	9	24	7	19	81	8	29	13	8	8	78	4	11	2	4	19	7	4	7	3
210	ENSG00000150051.12	MKX	chr10	protein_coding	1.4877	1.89755	0.411588	4.61031	4.02059e-06	0.000190823	1	1	2	9	7	7	1	2	0	1	2	1	1	1	1	2	1	0	0	0	1	3	0	1	0	0	1	1	0	3	0	1	1	0	7	0	1	2	0
211	ENSG00000150995.16	ITPR1	chr3	protein_coding	2.46526	1.56752	0.338066	4.63672	3.53976e-06	0.000178348	1	2	3	1	8	6	12	4	2	1	2	1	1	2	1	24	1	1	1	1	4	1	1	3	0	1	0	31	1	1	1	1	1	1	0	2	2	1	3
212	ENSG00000152049.6	KCNE4	chr2	protein_coding	1.56472	1.48601	0.390806	3.80242	0.000143288	0.00280607	1	1	0	1	4	3	9	6	2	1	4	0	5	1	0	5	0	1	0	4	1	1	1	2	0	0	1	2	1	1	1	0	0	1	0	0	2	0	0
213	ENSG00000152580.8	IGSF10	chr3	protein_coding	2.41474	1.67948	0.389805	4.3085	1.64366e-05	0.000565762	2	1	7	3	12	8	2	4	0	1	4	1	3	1	2	6	1	1	0	1	1	0	2	0	0	0	0	2	0	1	0	1	0	0	12	1	6	4	8
214	ENSG00000152592.12	DMP1	chr4	protein_coding	25.1908	-2.47977	0.536015	-4.62631	3.72232e-06	0.000184208	1	17	17	4	0	0	0	0	104	3	0	12	1	32	10	0	9	17	49	9	2	128	0	0	0	0	1	0	4	0	18	4	1	461	3	1	31	2	2
215	ENSG00000152595.15	MEPE	chr4	protein_coding	10.7311	-2.63607	0.544217	-4.84378	1.2739e-06	7.70209e-05	1	1	1	3	0	0	0	0	205	3	0	3	0	23	3	1	9	7	4	3	1	27	5	0	0	0	1	0	1	0	4	13	0	9	2	1	6	2	0
216	ENSG00000152977.8	ZIC1	chr3	protein_coding	3.80633	1.1523	0.287259	4.01138	6.03653e-05	0.001499	6	0	10	6	3	2	5	5	1	2	6	2	1	4	3	5	8	0	0	1	5	1	0	1	7	1	1	6	0	8	2	1	4	2	3	1	2	4	9
217	ENSG00000153012.10	LGI2	chr4	protein_coding	2.13499	1.23782	0.312204	3.96476	7.34689e-05	0.00172286	1	0	2	2	0	2	2	4	1	2	1	1	2	3	3	4	1	1	0	0	2	1	0	2	2	0	2	3	1	18	3	1	0	0	7	1	1	5	5
218	ENSG00000154143.2	PANX3	chr11	protein_coding	126.45	-1.7155	0.438062	-3.91612	8.9985e-05	0.00200856	10	117	89	54	13	27	0	0	335	31	76	144	6	85	163	3	85	6	32	492	69	68	90	1	74	558	4	0	141	0	39	100	113	447	36	168	63	17	19
219	ENSG00000154188.8	ANGPT1	chr8	protein_coding	10.1443	-1.67659	0.305668	-5.48502	4.13434e-08	5.67981e-06	2	6	8	5	1	3	2	0	21	5	2	6	14	21	7	1	8	1	5	40	1	12	4	1	2	19	2	1	37	2	33	5	2	37	1	3	4	3	1
220	ENSG00000154553.12	PDLIM3	chr4	protein_coding	3.5086	3.69073	0.846396	4.36053	1.2975e-05	0.000479869	0	0	2	9	3	0	4	8	0	0	9	0	0	0	0	1	0	2	0	0	0	0	0	11	0	0	0	0	0	3	0	0	0	0	0	10	0	0	0
221	ENSG00000154864.10	PIEZO2	chr18	protein_coding	2.70121	1.31902	0.301914	4.36887	1.24891e-05	0.000466652	2	2	3	2	9	3	1	1	2	2	6	2	0	1	2	8	2	1	0	3	18	5	1	2	0	8	1	7	1	9	2	4	0	1	6	1	1	1	1
222	ENSG00000156076.8	WIF1	chr12	protein_coding	12.4073	-3.47219	0.556072	-6.24414	4.26148e-10	2.19482e-07	2	0	1	4	2	3	0	1	7	17	12	4	3	4	1	0	40	6	14	30	5	6	0	0	2	0	1	0	8	0	0	1	0	19	0	0	4	4	0
223	ENSG00000157227.11	MMP14	chr14	protein_coding	601.676	1.00166	0.176605	5.67176	1.41335e-08	2.69234e-06	522	485	361	636	366	264	465	309	274	717	423	206	1295	546	1055	1337	359	559	493	320	484	303	438	692	257	388	538	1630	204	2062	410	750	58	660	593	573	835	392	1240
224	ENSG00000157240.3	FZD1	chr7	protein_coding	13.3149	1.23473	0.187184	6.59634	4.21422e-11	5.24229e-08	12	11	19	5	8	18	18	8	3	9	14	10	29	10	9	20	4	9	5	7	19	13	3	16	3	10	11	18	14	40	21	6	2	11	15	5	15	16	24
225	ENSG00000157570.10	TSPAN18	chr11	protein_coding	17.9379	1.41312	0.233611	6.04902	1.45727e-09	5.62911e-07	9	4	45	9	28	29	37	6	5	19	26	15	13	15	18	11	9	9	1	21	65	19	4	18	6	46	11	16	12	21	27	14	2	7	27	6	17	26	54
226	ENSG00000157766.14	ACAN	chr15	protein_coding	46.0993	2.29505	0.43965	5.22018	1.78753e-07	1.72788e-05	1	14	38	25	104	262	51	473	3	41	270	6	58	52	44	244	3	2	1	19	236	5	3	35	3	4	20	7	4	9	44	1	2	5	47	3	5	126	53
227	ENSG00000158315.9	RHBDL2	chr1	protein_coding	21.856	-1.07531	0.307563	-3.49624	0.000471864	0.00661466	4	13	5	25	8	22	0	1	61	5	16	7	20	28	15	4	24	16	50	21	53	32	11	2	11	11	2	1	25	0	31	17	11	76	12	46	14	8	9
228	ENSG00000158321.14	AUTS2	chr7	protein_coding	8.62388	1.12013	0.211553	5.2948	1.19148e-07	1.2906e-05	9	6	77	6	2	8	11	18	4	9	24	6	11	6	6	18	9	3	2	2	22	5	3	6	3	12	4	9	7	17	11	4	4	7	7	7	7	9	14
229	ENSG00000158445.7	KCNB1	chr20	protein_coding	0.762158	-2.14648	0.517013	-4.15169	3.30022e-05	0.000934299	0	0	2	0	0	0	0	0	9	1	0	2	0	1	0	0	1	0	0	0	0	0	0	0	0	0	1	0	1	0	2	0	0	1	0	1	0	0	0
230	ENSG00000158473.6	CD1D	chr1	protein_coding	1.33726	-1.5804	0.375391	-4.21001	2.55356e-05	0.000768609	2	1	4	0	0	2	1	0	2	1	0	1	3	4	0	1	2	1	0	1	0	3	0	1	3	0	11	0	3	0	4	1	0	6	0	0	1	3	0
231	ENSG00000158715.5	SLC45A3	chr1	protein_coding	3.16048	-1.07287	0.2662	-4.0303	5.57065e-05	0.00141878	8	5	4	1	2	1	2	3	30	4	2	4	1	6	3	1	4	5	5	1	1	1	4	2	3	1	2	1	3	1	1	9	1	5	0	2	4	4	1
232	ENSG00000159263.14	SIM2	chr21	protein_coding	1.20756	2.32775	0.474371	4.90703	9.24656e-07	6.15228e-05	4	1	6	1	1	1	2	5	0	0	8	0	1	0	3	2	0	0	0	0	5	0	0	2	0	0	0	3	0	3	0	0	0	0	2	1	0	1	1
233	ENSG00000159403.14	C1R	chr12	protein_coding	22.785	1.04086	0.270116	3.85338	0.0001165	0.00242523	17	9	12	67	19	22	12	23	1	33	37	7	26	19	11	29	12	21	16	18	6	19	33	61	6	10	12	172	2	36	7	58	1	6	3	22	26	37	27
234	ENSG00000159674.10	SPON2	chr4	protein_coding	10.3314	2.27925	0.351925	6.47651	9.38703e-11	7.67859e-08	1	2	2	2	21	2	21	12	2	9	9	3	1	7	24	81	2	3	0	14	5	15	5	16	1	2	3	41	0	64	0	6	1	1	1	8	5	1	41
235	ENSG00000160161.8	CILP2	chr19	protein_coding	9.97815	2.33361	0.477063	4.89162	1.00008e-06	6.62245e-05	1	59	44	1	6	10	44	114	1	3	49	1	1	1	5	4	6	1	1	1	3	2	1	7	0	0	54	0	2	0	1	0	5	2	6	6	11	8	2
236	ENSG00000161544.8	CYGB	chr17	protein_coding	11.8526	-1.03114	0.218621	-4.71657	2.39853e-06	0.000127837	11	7	5	11	10	5	8	7	9	31	15	39	16	20	8	4	13	11	5	42	10	12	10	18	10	10	9	3	23	2	15	8	8	30	1	6	9	6	2
237	ENSG00000162433.13	AK4	chr1	protein_coding	3.38504	1.14608	0.34017	3.36913	0.000754047	0.00935395	14	3	4	1	5	8	8	6	1	4	10	0	5	1	1	25	2	2	1	2	4	0	1	2	0	0	1	12	1	3	0	2	8	2	8	6	2	3	5
238	ENSG00000162490.6	DRAXIN	chr1	protein_coding	0.887292	2.38156	0.616726	3.86162	0.000112639	0.00237465	22	2	8	0	1	0	0	1	0	0	3	0	4	0	0	1	0	1	0	0	6	0	0	1	0	0	0	14	0	0	0	0	0	0	5	0	0	7	2
239	ENSG00000162520.13	SYNC	chr1	protein_coding	1.15196	1.8201	0.413243	4.40443	1.06062e-05	0.000414299	1	0	1	1	3	1	1	1	0	0	2	0	1	1	0	2	1	1	0	0	1	0	0	2	0	0	1	3	1	11	0	2	0	0	1	1	0	1	3
240	ENSG00000162545.5	CAMK2N1	chr1	protein_coding	6.22373	1.50964	0.351257	4.29782	1.72483e-05	0.000587383	4	1	15	3	2	18	7	20	0	3	16	2	1	1	3	27	21	7	6	3	4	5	13	8	0	1	2	8	0	32	0	20	0	0	4	1	1	1	11
241	ENSG00000162591.14	MEGF6	chr1	protein_coding	2.25243	2.23816	0.396022	5.6516	1.58957e-08	2.90849e-06	0	2	13	0	2	3	5	1	1	2	7	1	1	1	1	7	1	1	1	0	6	0	1	5	1	0	0	7	0	1	0	2	0	0	2	1	1	1	3
242	ENSG00000163017.12	ACTG2	chr2	protein_coding	5.59693	2.81849	0.569352	4.95034	7.40823e-07	5.2398e-05	1	1	2	0	0	1	21	9	0	1	3	6	2	2	15	4	0	0	0	0	6	0	0	8	1	0	19	3	0	59	0	1	0	0	0	1	0	1	19
243	ENSG00000163106.9	HPGDS	chr4	protein_coding	1.39404	-1.15674	0.334954	-3.45342	0.000553521	0.00740834	0	1	1	0	0	1	0	0	0	3	0	4	2	1	1	1	3	1	0	1	0	2	4	3	1	0	3	1	2	0	3	1	1	1	1	2	1	4	1
244	ENSG00000163145.11	C1QTNF7	chr4	protein_coding	1.28698	2.16936	0.601773	3.60494	0.000312222	0.00497908	1	0	2	0	0	0	1	0	0	0	0	0	0	0	0	3	1	2	0	0	0	1	0	1	0	0	0	7	0	3	1	0	0	0	4	0	1	8	18
245	ENSG00000163331.9	DAPL1	chr2	protein_coding	2.8404	-3.22984	0.599705	-5.38572	7.21552e-08	8.64991e-06	0	0	2	0	0	0	0	0	26	8	0	9	1	0	3	0	0	0	0	0	0	0	10	0	4	0	0	0	4	0	0	0	1	17	1	2	4	1	0
246	ENSG00000163359.14	COL6A3	chr2	protein_coding	108.423	1.27942	0.258967	4.94047	7.79332e-07	5.47343e-05	151	31	45	80	93	320	219	71	17	61	133	26	270	73	117	331	54	193	33	116	179	76	152	241	10	14	48	269	23	273	53	82	8	47	97	47	186	102	259
247	ENSG00000163380.14	LMOD3	chr3	protein_coding	1.41346	2.00511	0.559417	3.58429	0.000337994	0.00524569	1	0	0	4	3	1	1	3	0	1	4	0	0	0	0	2	0	2	0	0	0	2	0	2	0	0	0	0	0	0	2	0	0	1	0	8	1	2	1
248	ENSG00000163394.5	CCKAR	chr4	protein_coding	1.86337	2.54204	0.735244	3.45741	0.000545394	0.00733152	1	1	15	0	5	1	0	1	0	46	0	0	0	0	5	1	1	0	0	0	0	0	0	0	0	98	0	0	0	2	0	0	0	0	1	0	0	7	4
249	ENSG00000163568.12	AIM2	chr1	protein_coding	4.06411	1.62605	0.462605	3.51499	0.00043977	0.00631108	17	1	2	2	7	22	2	4	1	0	0	0	0	1	2	16	0	0	1	1	0	2	2	7	0	0	1	35	0	21	1	6	0	0	2	0	4	6	8
250	ENSG00000163584.16	RPL22L1	chr3	protein_coding	7.98589	-1.57779	0.264926	-5.9556	2.59114e-09	7.66646e-07	4	6	3	4	13	5	2	4	5	2	6	11	3	3	2	3	11	2	6	4	6	3	6	3	6	1	5	4	9	4	2	3	124	17	5	2	10	6	2
251	ENSG00000163637.10	PRICKLE2	chr3	protein_coding	2.06024	1.60586	0.340464	4.71669	2.39713e-06	0.000127837	1	1	0	0	1	2	7	2	1	2	2	2	3	1	1	2	1	1	0	2	0	2	1	2	0	2	1	2	0	9	1	3	1	1	1	1	4	3	4
252	ENSG00000163737.3	PF4	chr4	protein_coding	1.61708	-2.59631	0.566862	-4.58015	4.64648e-06	0.000210469	3	2	0	0	1	0	0	0	1	6	0	4	1	2	0	0	33	0	0	0	0	1	1	1	11	0	22	0	0	0	3	0	2	1	0	0	1	0	0
253	ENSG00000163909.7	HEYL	chr1	protein_coding	18.0557	-1.13326	0.235503	-4.8121	1.49355e-06	8.7634e-05	3	11	10	4	6	3	30	10	20	28	14	87	8	28	12	4	42	9	11	34	8	17	18	41	8	10	22	2	44	3	22	14	3	44	4	5	16	20	4
254	ENSG00000164185.4	ZNF474	chr5	protein_coding	0.647375	1.56595	0.437741	3.57734	0.000347102	0.00536346	0	1	1	0	2	1	1	0	1	1	1	0	0	0	2	1	0	1	1	0	0	0	1	1	0	1	0	0	0	1	1	0	0	0	2	1	0	0	4
255	ENSG00000164197.10	RNF180	chr5	protein_coding	0.915369	-1.41952	0.412217	-3.44362	0.00057399	0.00763088	1	1	1	0	0	0	1	1	4	0	0	2	1	2	1	0	4	0	1	0	1	0	0	1	1	0	0	0	0	0	1	4	0	2	0	0	1	0	0
256	ENSG00000164330.15	EBF1	chr5	protein_coding	9.72019	-1.09347	0.193001	-5.66561	1.465e-08	2.753e-06	12	5	7	4	2	5	11	3	22	7	4	7	6	9	3	4	10	4	11	36	2	7	8	8	5	1	4	3	22	6	26	8	8	23	3	5	9	6	4
257	ENSG00000164683.15	HEY1	chr8	protein_coding	26.6821	-1.12739	0.27243	-4.13826	3.49952e-05	0.000975237	4	36	21	2	22	3	20	9	38	15	10	43	55	51	24	5	43	21	9	31	4	70	6	7	26	79	22	3	60	15	67	13	46	84	1	3	23	5	2
258	ENSG00000164694.15	FNDC1	chr6	protein_coding	31.4649	1.40021	0.331541	4.22333	2.40722e-05	0.00074386	28	29	46	14	3	20	45	13	8	83	49	4	55	16	55	19	29	112	0	48	4	59	82	31	8	469	5	11	14	4	4	9	17	10	36	21	56	23	114
259	ENSG00000164695.4	CHMP4C	chr8	protein_coding	7.43506	-2.39203	0.444369	-5.38297	7.32675e-08	8.70029e-06	1	7	3	0	2	0	0	6	28	14	0	7	4	16	4	0	4	4	11	3	0	0	5	0	6	16	1	0	20	0	5	12	1	58	0	3	3	0	0
260	ENSG00000164949.6	GEM	chr8	protein_coding	6.52883	1.88794	0.317836	5.94	2.85019e-09	8.08872e-07	7	2	4	2	5	3	11	9	3	3	3	5	8	11	1	31	3	1	1	3	2	2	2	8	1	3	6	49	1	39	1	3	1	4	1	1	3	2	5
261	ENSG00000165434.7	PGM2L1	chr11	protein_coding	2.63799	1.28965	0.273031	4.72346	2.31867e-06	0.000125461	3	2	3	1	3	3	2	2	1	1	1	2	1	1	1	7	1	2	1	3	2	2	1	2	0	2	1	4	2	11	2	1	1	3	1	1	2	1	2
262	ENSG00000165457.12	FOLR2	chr11	protein_coding	26.2431	-1.11634	0.265733	-4.20097	2.65769e-05	0.000788013	2	31	18	6	1	15	5	13	11	69	3	46	9	26	24	7	38	40	59	6	2	22	36	33	43	5	143	22	20	7	23	38	15	37	7	36	19	56	15
263	ENSG00000166016.5	ABTB2	chr11	protein_coding	1.50985	1.69556	0.345401	4.90895	9.15636e-07	6.12155e-05	1	1	6	1	3	4	1	6	0	3	6	1	2	1	1	4	1	1	0	0	4	1	0	2	0	0	1	1	0	2	0	1	1	0	1	0	1	2	2
264	ENSG00000166147.12	FBN1	chr15	protein_coding	20.6792	1.08726	0.267646	4.0623	4.85915e-05	0.00127014	11	8	8	7	59	27	89	28	6	16	25	12	6	15	9	23	4	43	5	22	4	11	6	44	5	3	24	22	14	59	12	20	3	7	8	17	12	11	14
265	ENSG00000166415.13	WDR72	chr15	protein_coding	1.59205	-2.91389	0.508295	-5.73269	9.88531e-09	1.96379e-06	1	2	1	0	0	0	0	0	2	2	0	3	1	3	1	0	2	1	4	2	0	2	0	0	0	0	0	0	4	0	0	1	1	9	0	2	0	0	0
266	ENSG00000166482.10	MFAP4	chr17	protein_coding	42.4089	4.19527	0.63811	6.57452	4.88097e-11	5.24229e-08	8	5	269	5	1	57	84	16	0	0	30	1	1	0	3	252	39	2	0	0	5	1	1	19	0	0	40	51	0	31	0	1	0	0	124	3	4	13	115
267	ENSG00000166562.7	SEC11C	chr18	protein_coding	4.48755	-1.25679	0.226025	-5.56041	2.69142e-08	4.04622e-06	5	4	3	2	2	0	1	7	6	2	1	4	1	7	1	3	9	3	7	4	0	3	5	2	7	2	2	3	3	2	1	10	9	7	2	5	5	5	1
268	ENSG00000166863.10	TAC3	chr12	protein_coding	30.8469	-2.894	0.769654	-3.76013	0.000169823	0.00318408	2	12	23	0	0	0	0	0	386	13	0	53	0	111	85	0	1	0	4	37	0	10	5	0	39	9	0	0	0	0	0	19	10	2	0	7	11	0	0
269	ENSG00000166923.9	GREM1	chr15	protein_coding	3.93667	1.69874	0.400703	4.23941	2.24113e-05	0.000711532	3	1	1	0	3	0	32	171	2	0	1	4	3	2	2	17	1	1	2	2	0	0	2	2	0	1	1	11	3	38	1	2	1	5	3	1	9	2	2
270	ENSG00000167083.5	GNGT2	chr17	protein_coding	1.75349	-1.93847	0.388317	-4.99199	5.97603e-07	4.51645e-05	0	1	0	1	0	0	0	1	2	2	0	3	1	7	1	0	2	0	1	4	0	2	1	2	4	1	2	0	2	0	4	1	0	5	0	1	0	1	0
271	ENSG00000167371.15	PRRT2	chr16	protein_coding	2.17773	-1.42103	0.32832	-4.32819	1.50339e-05	0.000530613	3	4	5	0	1	1	1	2	4	4	2	2	5	3	2	0	5	1	1	1	0	2	1	1	4	0	2	0	3	0	1	1	1	2	0	1	1	1	1
272	ENSG00000167749.10	KLK4	chr19	protein_coding	5.19205	-2.64321	0.448027	-5.89967	3.64226e-09	9.55647e-07	1	2	0	1	0	0	0	0	4	9	0	12	0	4	3	3	4	0	4	10	0	5	1	1	0	1	1	0	3	0	5	5	0	36	0	1	0	16	1
273	ENSG00000167874.6	TMEM88	chr17	protein_coding	2.51986	-1.0642	0.293048	-3.63149	0.000281786	0.00463486	1	2	3	2	1	1	2	2	1	7	3	18	4	3	3	0	4	1	2	1	1	2	1	1	7	2	19	1	1	0	3	1	1	2	0	2	1	1	1
274	ENSG00000167941.2	SOST	chr17	protein_coding	42.8077	-3.45756	0.622339	-5.55575	2.76421e-08	4.04622e-06	9	4	32	1	0	0	0	0	82	13	0	1	25	10	49	0	70	0	5	278	1	40	11	0	9	0	0	0	46	0	1	35	90	53	10	1	2	2	0
275	ENSG00000167972.12	ABCA3	chr16	protein_coding	1.66375	-1.72439	0.393316	-4.38425	1.16388e-05	0.000444639	2	1	3	0	0	0	1	0	8	2	1	1	0	1	1	0	3	1	1	9	2	1	0	1	0	1	0	0	2	0	0	4	7	2	1	1	1	1	0
276	ENSG00000168243.9	GNG4	chr1	protein_coding	5.04975	-2.04326	0.436844	-4.67731	2.90657e-06	0.00015195	3	0	12	0	0	0	0	3	4	2	1	2	2	5	6	0	2	0	13	3	1	6	1	2	0	0	4	0	14	0	2	7	13	5	4	8	1	0	0
277	ENSG00000168398.6	BDKRB2	chr14	protein_coding	1.5386	1.26159	0.316771	3.98266	6.8149e-05	0.00163393	1	3	1	0	1	1	1	1	1	1	1	1	1	1	2	1	0	1	1	1	2	2	1	3	0	2	1	4	1	7	0	2	0	1	1	2	1	1	4
278	ENSG00000168542.11	COL3A1	chr2	protein_coding	1065.69	1.83498	0.30675	5.982	2.20409e-09	7.13457e-07	338	125	184	1149	778	3610	2091	803	177	468	1326	259	705	698	976	3313	257	2145	38	297	330	650	264	1965	861	1224	339	1462	114	5111	1187	959	64	231	2098	421	1765	1567	4020
279	ENSG00000168646.11	AXIN2	chr17	protein_coding	2.67772	1.16847	0.24007	4.86721	1.13182e-06	7.14195e-05	2	3	3	3	2	5	1	4	1	2	4	4	1	4	2	6	2	0	1	1	11	1	2	1	1	1	1	2	1	2	1	1	0	2	5	3	4	2	6
280	ENSG00000168772.10	CXXC4	chr4	protein_coding	2.08164	-1.26543	0.372877	-3.3937	0.000689563	0.00872526	4	3	3	2	0	0	0	0	7	2	1	3	3	2	2	0	2	0	1	1	1	1	2	0	1	0	2	0	2	0	16	2	5	2	0	0	1	1	1
281	ENSG00000168785.6	TSPAN5	chr4	protein_coding	3.10071	1.33917	0.27787	4.81942	1.43976e-06	8.59281e-05	2	2	3	1	0	2	11	11	4	2	4	2	3	3	1	5	2	1	0	1	2	1	1	6	1	9	1	6	3	16	3	2	1	3	11	0	2	4	3
282	ENSG00000169021.5	UQCRFS1	chr19	protein_coding	36.6523	-1.52053	0.289301	-5.2559	1.47306e-07	1.49521e-05	9	14	17	17	25	5	14	17	17	17	13	41	15	18	13	22	68	15	805	10	65	16	23	46	389	13	17	13	11	26	8	16	297	13	17	11	87	15	10
283	ENSG00000169071.13	ROR2	chr9	protein_coding	13.7107	1.07298	0.19593	5.47633	4.34243e-08	5.8627e-06	7	14	11	16	16	24	18	34	8	13	24	6	12	24	14	13	12	1	5	7	41	6	10	8	8	38	8	23	9	22	12	15	13	3	20	17	15	13	30
284	ENSG00000169231.12	THBS3	chr1	protein_coding	16.0385	1.54518	0.249501	6.1931	5.89904e-10	2.7344e-07	5	12	8	64	23	27	8	28	5	13	63	4	13	8	19	50	13	33	3	8	3	29	6	6	11	5	8	11	9	50	2	11	13	3	9	11	10	6	41
285	ENSG00000169436.15	COL22A1	chr8	protein_coding	13.0233	-1.6377	0.456185	-3.59	0.000330681	0.0051668	2	15	11	5	0	0	1	0	29	7	0	3	0	15	6	0	17	5	39	11	0	23	29	1	1	0	0	0	32	2	1	35	2	46	0	41	4	2	0
286	ENSG00000169604.18	ANTXR1	chr2	protein_coding	42.5061	1.14755	0.161734	7.09528	1.2909e-12	4.48781e-09	12	35	61	33	18	36	58	36	28	48	42	22	25	36	41	28	42	61	8	25	67	45	26	48	14	67	18	43	26	94	55	26	14	28	72	51	59	27	88
287	ENSG00000170043.10	TRAPPC1	chr17	protein_coding	112.834	-1.80785	0.275899	-6.55259	5.65471e-11	5.24229e-08	32	81	33	41	73	32	47	38	121	47	20	125	136	61	60	22	135	44	58	28	24	45	67	134	1896	23	829	65	48	31	132	42	51	46	35	57	49	63	22
288	ENSG00000170153.9	RNF150	chr4	protein_coding	2.23443	1.15504	0.332668	3.47204	0.000516523	0.00706966	2	2	5	2	1	5	6	10	2	1	2	1	3	2	1	5	5	0	0	1	4	1	0	2	0	0	2	2	0	5	1	0	2	2	0	0	2	1	1
289	ENSG00000170310.13	STX8	chr17	protein_coding	9.11825	-1.37222	0.266027	-5.15819	2.49343e-07	2.22266e-05	3	6	4	2	8	4	3	4	23	4	2	8	10	3	5	5	23	4	11	4	3	8	6	6	140	0	32	7	5	3	21	4	6	5	4	9	6	6	5
290	ENSG00000170345.8	FOS	chr14	protein_coding	40.8766	-1.32794	0.34799	-3.81603	0.000135614	0.00269907	206	114	7	5	22	28	5	91	49	263	14	49	30	148	26	22	4	11	41	8	72	9	23	5	11	1	16	5	46	18	21	6	2	307	9	5	8	6	4
291	ENSG00000170681.6	MURC	chr9	protein_coding	1.38023	2.43107	0.63201	3.84656	0.000119786	0.00246413	3	1	0	4	3	0	0	1	0	0	3	0	1	1	0	0	0	0	0	1	3	0	0	6	0	0	0	1	0	0	1	0	0	0	0	2	0	0	1
292	ENSG00000170873.17	MTSS1	chr8	protein_coding	11.0704	-1.29921	0.273474	-4.75076	2.02658e-06	0.000114366	7	10	9	3	2	2	11	2	21	11	2	7	3	8	10	2	10	5	7	13	1	16	9	3	2	5	5	4	14	9	3	7	3	11	1	12	3	7	1
293	ENSG00000171385.8	KCND3	chr1	protein_coding	1.06075	-2.25246	0.498914	-4.51472	6.33998e-06	0.000271273	0	1	1	0	0	0	0	0	1	4	0	0	0	4	0	1	4	0	0	5	0	0	0	0	0	1	0	0	3	0	5	0	0	3	0	0	1	0	0
294	ENSG00000171621.12	SPSB1	chr1	protein_coding	5.806	1.15967	0.228844	5.0675	4.03068e-07	3.2971e-05	10	9	9	3	7	3	8	22	7	9	10	5	6	4	4	6	3	1	3	2	6	2	3	13	4	1	5	23	5	12	2	3	1	3	4	3	2	2	7
295	ENSG00000171812.9	COL8A2	chr1	protein_coding	28.2146	2.19159	0.38933	5.62913	1.81116e-08	3.13309e-06	16	34	92	25	42	21	61	25	0	11	58	4	27	2	8	30	34	13	1	2	77	8	3	37	3	2	59	60	4	9	0	4	5	1	57	7	13	104	78
296	ENSG00000171951.4	SCG2	chr2	protein_coding	1.04435	2.66614	0.791107	3.37014	0.000751307	0.00932828	2	0	0	1	0	1	2	3	0	0	3	0	1	0	0	0	0	0	0	0	0	0	0	2	0	0	1	0	0	9	0	0	0	0	0	0	0	1	0
297	ENSG00000172380.5	GNG12	chr1	protein_coding	17.0073	1.12092	0.21278	5.26796	1.37946e-07	1.43155e-05	16	10	24	16	14	22	34	33	7	17	9	15	11	6	15	19	18	19	10	10	6	29	6	16	7	3	15	17	1	57	9	17	2	13	18	3	11	21	21
298	ENSG00000172456.15	FGGY	chr1	protein_coding	1.74614	1.2809	0.323049	3.96503	7.33854e-05	0.00172286	2	1	0	1	1	4	2	1	1	1	2	1	1	1	1	8	1	1	1	0	1	1	1	6	2	2	0	3	1	2	1	1	1	1	3	1	2	2	2
299	ENSG00000172817.3	CYP7B1	chr8	protein_coding	2.20625	1.21943	0.321033	3.79844	0.00014561	0.00283672	0	4	3	2	8	2	0	9	0	1	6	1	3	2	1	3	4	4	0	1	6	2	1	2	1	2	2	2	0	7	0	1	0	0	0	0	2	1	2
300	ENSG00000172935.8	MRGPRF	chr11	protein_coding	4.67518	1.90639	0.51926	3.67136	0.000241266	0.00413183	3	0	0	1	37	3	2	22	0	1	16	0	6	1	7	13	0	0	0	3	1	0	0	12	0	0	1	15	0	24	0	1	0	0	26	1	8	1	8
301	ENSG00000173068.16	BNC2	chr9	protein_coding	1.66741	2.21013	0.385029	5.74016	9.45851e-09	1.90823e-06	3	1	3	0	1	2	5	1	0	0	2	1	1	1	1	3	1	1	0	0	1	2	0	3	0	2	0	6	0	13	1	3	0	0	1	0	2	1	1
302	ENSG00000173227.12	SYT12	chr11	protein_coding	2.74445	-1.65913	0.387175	-4.28521	1.82566e-05	0.00061175	2	5	0	0	1	0	0	0	14	5	0	1	0	2	2	0	1	6	8	2	0	4	2	0	0	1	0	0	8	0	1	0	3	6	0	5	1	2	1
303	ENSG00000173267.12	SNCG	chr10	protein_coding	3.45671	-1.37117	0.311015	-4.40869	1.03995e-05	0.000409677	1	4	1	1	1	1	2	2	1	5	2	16	2	4	1	0	4	0	4	5	0	2	2	7	6	1	6	1	15	3	1	2	2	3	0	2	1	5	1
304	ENSG00000173530.5	TNFRSF10D	chr8	protein_coding	4.55601	1.12703	0.269062	4.18873	2.80524e-05	0.000822989	9	2	1	0	2	6	18	7	2	2	1	2	10	3	3	6	5	1	6	2	0	4	7	4	1	4	3	11	1	5	0	5	1	4	5	13	8	7	8
305	ENSG00000173918.13	C1QTNF1	chr17	protein_coding	43.1635	-1.3042	0.270713	-4.81765	1.45261e-06	8.59577e-05	20	17	39	8	9	34	3	10	97	63	21	54	31	29	23	30	47	63	98	57	3	64	81	15	41	51	24	12	25	6	37	114	2	92	7	27	18	25	19
306	ENSG00000174738.11	NR1D2	chr3	protein_coding	5.9004	1.03262	0.201047	5.13621	2.8033e-07	2.46726e-05	2	6	15	7	4	6	7	13	3	4	7	2	4	8	2	5	5	6	4	3	4	11	4	2	1	15	0	3	2	8	2	5	2	4	4	4	7	10	5
307	ENSG00000174749.5	C4orf32	chr4	protein_coding	1.96246	-1.21119	0.271494	-4.46119	8.15049e-06	0.000335327	3	1	2	1	2	0	2	2	3	2	1	4	0	3	1	2	2	1	1	1	2	1	1	0	0	2	1	1	3	1	3	1	3	7	0	1	1	1	0
308	ENSG00000174963.16	ZIC4	chr3	protein_coding	0.72597	1.60775	0.443541	3.62481	0.000289175	0.00471426	1	0	1	0	1	1	2	2	0	0	2	0	0	0	0	1	1	0	0	0	0	0	0	0	0	0	0	1	0	2	0	0	0	0	0	0	1	1	3
309	ENSG00000175003.11	SLC22A1	chr6	protein_coding	1.31954	-1.76208	0.509574	-3.45795	0.000544296	0.00733152	1	3	1	0	0	0	0	0	1	2	0	2	0	1	1	0	1	2	15	1	0	0	6	1	1	0	1	0	0	0	0	8	0	1	0	1	1	6	0
310	ENSG00000175093.4	SPSB4	chr3	protein_coding	1.30579	1.53456	0.451319	3.40017	0.000673451	0.00857601	2	0	13	0	2	2	0	2	0	1	4	0	0	1	5	0	1	0	0	2	1	0	0	1	0	0	0	4	2	0	0	1	0	0	6	3	0	2	1
311	ENSG00000175544.12	CABP4	chr11	protein_coding	1.7426	-1.4945	0.310933	-4.80651	1.53587e-06	8.97242e-05	6	4	0	0	1	0	0	1	3	2	0	1	3	3	1	0	2	0	1	4	0	4	2	1	2	3	1	0	3	0	3	2	0	2	0	2	1	1	1
312	ENSG00000176049.14	JAKMIP2	chr5	protein_coding	1.7572	-1.91512	0.348169	-5.50056	3.78595e-08	5.31793e-06	1	0	1	1	0	0	0	0	7	1	0	1	4	2	1	0	6	2	0	3	1	1	2	0	1	4	1	0	4	0	4	1	3	1	0	0	1	0	0
313	ENSG00000176358.14	TAC4	chr17	protein_coding	2.60354	-3.36185	0.670301	-5.01544	5.29132e-07	4.09798e-05	0	2	1	0	0	0	0	0	1	1	0	1	1	1	1	0	0	0	4	0	0	0	3	0	1	0	0	0	3	0	0	0	0	16	0	8	0	0	0
314	ENSG00000176485.9	PLA2G16	chr11	protein_coding	9.60631	-1.33235	0.327351	-4.0701	4.69932e-05	0.00123533	6	1	2	2	4	1	1	2	9	5	2	8	5	15	6	0	5	1	21	30	2	5	23	6	15	33	5	2	13	0	9	19	4	3	0	24	6	2	0
315	ENSG00000177363.4	LRRN4CL	chr11	protein_coding	0.937207	2.4946	0.461481	5.40565	6.45747e-08	8.16341e-06	1	0	2	0	1	1	1	13	0	0	2	0	3	0	1	3	0	0	0	0	0	0	0	1	0	6	0	2	0	2	0	0	0	0	3	1	1	3	2
316	ENSG00000177425.9	PAWR	chr12	protein_coding	0.876115	1.54221	0.453697	3.39922	0.000675795	0.00859013	1	1	4	1	1	1	1	3	0	0	2	1	0	0	0	2	0	0	0	0	1	0	0	1	0	1	0	2	0	4	0	0	0	0	0	0	1	1	0
317	ENSG00000177675.7	CD163L1	chr12	protein_coding	1.74516	-1.23463	0.293567	-4.20563	2.60361e-05	0.000776949	0	2	1	0	1	1	0	1	1	3	0	3	1	4	1	1	4	3	2	1	0	1	3	1	1	0	3	1	1	1	4	2	0	3	0	2	2	2	0
318	ENSG00000178522.13	AMBN	chr4	protein_coding	49.1165	-3.77908	0.761619	-4.96191	6.98045e-07	5.03976e-05	2	1	0	0	0	0	0	0	123	1	0	304	2	517	18	0	28	0	0	117	0	2	1	0	37	75	0	1	0	0	1	332	4	5	0	0	60	0	0
319	ENSG00000178537.8	SLC25A20	chr3	protein_coding	8.8736	-1.16598	0.206912	-5.63516	1.74895e-08	3.0786e-06	7	6	2	4	5	3	4	9	9	10	2	17	1	9	4	3	6	5	9	12	1	9	29	8	1	4	11	10	10	3	14	8	8	23	3	5	6	24	4
320	ENSG00000178562.16	CD28	chr2	protein_coding	1.60051	-1.32655	0.3949	-3.3592	0.000781678	0.00959401	0	1	1	1	1	1	1	1	1	3	0	2	1	1	1	1	1	0	0	1	0	1	1	1	0	0	1	1	2	0	2	0	1	1	0	6	1	1	1
321	ENSG00000178921.12	PFAS	chr17	protein_coding	10.146	-1.01421	0.220946	-4.59029	4.4264e-06	0.000201815	6	8	7	5	12	5	6	5	16	7	4	12	12	11	11	3	28	4	3	7	5	7	3	10	58	6	55	6	6	5	18	5	9	4	4	12	6	2	4
322	ENSG00000178999.11	AURKB	chr17	protein_coding	17.9539	-1.07536	0.232534	-4.62452	3.75474e-06	0.0001845	11	7	18	3	23	10	9	6	16	8	8	25	42	15	26	3	38	4	9	4	6	14	11	43	536	6	88	16	13	6	25	12	16	7	15	10	10	6	5
323	ENSG00000179915.19	NRXN1	chr2	protein_coding	0.867762	-2.38821	0.580201	-4.11618	3.85202e-05	0.00106256	1	0	0	1	0	0	0	0	5	0	0	1	2	3	0	0	1	0	0	2	0	0	0	0	1	1	1	0	1	0	0	1	1	1	0	0	0	0	0
324	ENSG00000179954.13	SSC5D	chr19	protein_coding	3.73781	1.72989	0.334977	5.16419	2.41482e-07	2.18055e-05	2	3	3	1	4	2	9	46	1	11	13	4	2	1	12	3	2	3	1	1	2	2	1	3	2	9	1	2	0	4	1	3	0	2	0	2	6	5	13
325	ENSG00000180209.10	MYLPF	chr16	protein_coding	9.69247	3.03137	0.697638	4.34518	1.39159e-05	0.000505258	1	1	0	82	5	0	0	2	1	2	41	1	1	0	1	0	1	1	1	0	0	2	1	221	1	0	3	0	1	0	1	0	1	1	0	44	0	1	0
326	ENSG00000180389.6	ATP5EP2	chr13	protein_coding	6.00306	-1.17391	0.225775	-5.19948	1.99844e-07	1.86513e-05	18	7	2	1	3	3	2	2	15	1	2	2	6	3	2	2	7	2	5	13	16	3	18	5	18	2	8	6	7	7	6	4	17	5	8	5	5	12	2
327	ENSG00000180447.6	GAS1	chr9	protein_coding	25.3936	1.57631	0.296447	5.31733	1.053e-07	1.17255e-05	59	6	6	3	34	22	77	13	16	13	23	4	18	13	30	79	18	21	5	16	1	17	7	37	11	1	20	33	8	122	11	14	0	7	4	6	15	2	18
328	ENSG00000180694.12	TMEM64	chr8	protein_coding	8.09432	1.09619	0.190718	5.7477	9.04652e-09	1.87763e-06	3	5	8	8	12	9	10	12	5	6	10	6	14	8	6	34	4	4	2	9	5	6	5	6	3	8	8	9	4	6	6	4	2	5	4	4	9	4	9
329	ENSG00000180758.11	GPR157	chr1	protein_coding	3.25677	1.06579	0.246947	4.31587	1.58974e-05	0.000553993	6	3	2	3	8	6	2	2	1	3	8	1	4	2	2	4	3	3	3	3	10	5	1	1	2	1	1	6	1	5	2	2	2	0	3	4	3	1	2
330	ENSG00000180801.12	ARSJ	chr4	protein_coding	1.77034	1.77439	0.332051	5.34371	9.10629e-08	1.03797e-05	2	1	1	2	2	3	5	3	0	0	2	1	3	1	1	5	1	0	0	1	3	1	0	2	1	2	2	3	0	14	1	1	0	0	2	0	1	0	1
331	ENSG00000180914.9	OXTR	chr3	protein_coding	1.28313	2.92322	0.536055	5.45321	4.94674e-08	6.48956e-06	0	1	1	0	0	0	0	3	1	1	1	0	1	1	1	3	0	1	0	2	1	0	0	3	0	1	0	29	0	15	0	1	0	0	2	1	1	0	3
332	ENSG00000181019.11	NQO1	chr16	protein_coding	7.08463	-1.06868	0.311661	-3.42898	0.000605853	0.00793314	4	4	1	2	6	2	3	31	3	22	2	33	6	3	6	4	1	4	8	4	1	2	24	5	10	3	1	6	7	1	3	8	5	1	1	7	3	1	1
333	ENSG00000181218.5	HIST3H2A	chr1	protein_coding	9.33377	-1.27302	0.357907	-3.55684	0.000375342	0.00565494	0	2	5	0	0	8	1	8	21	8	40	2	15	19	2	0	10	0	36	6	0	2	8	6	9	9	7	0	12	0	1	12	18	10	0	7	1	5	0
334	ENSG00000182107.6	TMEM30B	chr14	protein_coding	1.25115	2.05418	0.495782	4.1433	3.42342e-05	0.00095787	2	0	0	0	0	3	2	12	0	1	2	1	1	1	1	4	0	0	0	0	1	1	0	1	0	1	0	0	0	0	0	0	0	1	0	0	1	4	3
335	ENSG00000182326.13	C1S	chr12	protein_coding	16.43	1.46831	0.343521	4.2743	1.91735e-05	0.000631051	17	4	6	84	15	21	4	26	1	29	28	4	7	14	5	30	2	19	1	7	3	7	15	52	1	3	6	69	1	42	1	31	1	2	1	6	17	26	39
336	ENSG00000183011.12	NAA38	chr17	protein_coding	41.6357	-1.94644	0.304217	-6.3982	1.57223e-10	1.09415e-07	19	15	18	10	17	22	21	17	25	26	14	80	52	14	27	7	132	8	21	14	12	16	17	61	855	7	238	18	18	6	41	15	25	19	10	22	14	13	6
337	ENSG00000183421.10	RIPK4	chr21	protein_coding	0.694904	2.62887	0.624391	4.2103	2.55031e-05	0.000768609	1	0	3	0	0	0	0	1	0	1	1	0	0	0	0	4	0	0	0	0	1	0	0	0	0	0	0	14	0	4	0	0	0	0	1	0	0	1	1
338	ENSG00000183508.4	FAM46C	chr1	protein_coding	1.75551	1.71147	0.370937	4.6139	3.95181e-06	0.000190812	1	1	4	1	1	3	1	2	1	0	4	0	0	5	2	7	1	1	0	0	1	2	1	1	0	0	0	4	0	2	0	2	0	0	2	5	0	3	4
339	ENSG00000183682.7	BMP8A	chr1	protein_coding	5.80553	-1.1652	0.328114	-3.55121	0.000383459	0.00573374	2	3	3	1	2	1	5	2	27	11	5	8	1	11	7	1	9	18	6	5	2	11	3	3	1	1	1	0	10	1	1	11	1	9	1	2	3	2	3
340	ENSG00000183876.8	ARSI	chr5	protein_coding	2.4366	1.4718	0.40892	3.59924	0.000319145	0.00506046	6	3	0	1	13	4	5	32	1	2	3	1	5	1	1	1	0	0	1	0	0	1	1	9	0	0	4	3	0	11	1	4	0	0	1	1	2	3	4
341	ENSG00000184185.8	KCNJ12	chr17	protein_coding	3.66988	2.06664	0.447266	4.62061	3.82619e-06	0.000186691	3	1	3	38	1	4	1	0	0	2	21	0	10	1	0	1	2	1	0	0	14	1	1	2	1	0	1	3	2	6	0	1	1	1	19	3	2	1	3
342	ENSG00000184682.5	PRR33	chr11	protein_coding	3.46459	1.35918	0.244615	5.55642	2.75361e-08	4.04622e-06	1	2	0	4	6	7	5	3	1	3	3	1	5	1	2	3	5	11	2	2	7	7	3	2	6	4	2	4	3	5	1	3	0	2	1	4	1	2	10
343	ENSG00000184985.15	SORCS2	chr4	protein_coding	1.86023	2.84312	0.671617	4.23324	2.30348e-05	0.000723074	0	1	9	0	0	4	1	5	0	1	6	0	0	0	1	5	0	11	0	0	4	0	0	3	0	0	0	1	0	0	0	0	0	0	1	0	0	0	10
344	ENSG00000185008.16	ROBO2	chr3	protein_coding	4.0215	-1.03368	0.298104	-3.46751	0.000525297	0.00714055	0	2	3	1	1	1	1	6	10	2	1	4	3	6	2	0	4	0	2	8	5	3	6	0	1	17	3	0	6	0	3	3	1	9	1	2	7	2	1
345	ENSG00000185033.13	SEMA4B	chr15	protein_coding	9.6107	-1.00425	0.234977	-4.27381	1.92164e-05	0.000631051	22	16	5	2	6	2	8	6	25	19	2	11	34	18	7	6	5	2	16	7	1	4	18	10	20	5	7	12	13	3	12	12	6	7	3	12	29	6	3
346	ENSG00000185567.6	AHNAK2	chr14	protein_coding	2.30172	1.65371	0.360095	4.59243	4.38125e-06	0.000201325	2	1	1	1	3	5	5	5	1	3	3	0	1	1	2	16	1	1	1	0	0	0	1	3	0	1	0	8	0	1	0	3	0	0	4	2	2	1	4
347	ENSG00000185905.3	C16orf54	chr16	protein_coding	1.56052	-1.31572	0.33561	-3.92038	8.84108e-05	0.00198278	3	1	1	0	1	0	0	2	2	2	0	2	1	2	1	0	3	4	4	2	0	1	4	3	5	0	1	0	4	0	1	2	0	1	0	4	2	0	0
348	ENSG00000186335.7	SLC36A2	chr5	protein_coding	4.49107	-1.5221	0.359333	-4.23591	2.27629e-05	0.000717779	2	0	1	5	0	5	0	0	21	4	1	4	2	4	6	0	4	1	4	6	1	7	6	0	3	1	0	0	3	0	5	8	1	4	3	8	3	0	0
349	ENSG00000186340.13	THBS2	chr6	protein_coding	72.4816	1.8202	0.301434	6.03846	1.55591e-09	5.69382e-07	26	48	50	40	27	161	264	76	9	53	69	4	183	30	63	124	20	180	4	128	14	91	44	144	3	280	7	66	86	384	20	32	14	20	81	14	116	155	257
350	ENSG00000186564.5	FOXD2	chr1	protein_coding	0.728705	1.79241	0.458203	3.91181	9.16052e-05	0.00203168	3	1	9	1	0	0	1	1	0	2	2	0	0	0	0	0	2	1	0	0	5	1	0	0	0	1	0	1	0	0	0	0	0	0	1	0	0	1	1
351	ENSG00000186767.5	SPIN4	chrX	protein_coding	2.99124	1.07616	0.224936	4.78429	1.71591e-06	9.86013e-05	5	1	9	2	2	2	2	7	1	2	4	1	4	3	3	3	0	1	1	3	3	4	1	2	1	7	1	2	4	3	1	1	0	3	5	1	2	1	3
352	ENSG00000186891.12	TNFRSF18	chr1	protein_coding	2.25783	1.81607	0.454963	3.99169	6.56028e-05	0.0015921	5	6	3	0	8	11	1	1	0	1	8	0	3	2	1	4	0	0	0	1	0	1	0	4	1	0	1	2	1	1	0	1	1	1	0	0	1	0	0
353	ENSG00000186897.4	C1QL4	chr12	protein_coding	3.17814	1.92996	0.473775	4.07358	4.62967e-05	0.00122396	15	2	20	11	0	2	1	3	1	5	33	0	19	2	3	1	1	3	0	1	0	6	0	2	4	1	1	0	1	1	1	1	0	0	27	2	0	3	0
354	ENSG00000186998.14	EMID1	chr22	protein_coding	4.04267	1.07775	0.3053	3.53014	0.000415335	0.00606658	4	8	4	14	3	6	1	1	1	6	9	0	15	1	3	1	0	6	8	5	13	4	4	2	1	0	7	0	1	2	3	5	1	3	3	1	1	5	13
355	ENSG00000187608.7	ISG15	chr1	protein_coding	89.6176	-1.15584	0.298256	-3.87531	0.000106487	0.00229583	67	90	16	1882	1203	14	17	63	20	204	110	126	112	183	26	32	29	46	88	300	7	39	27	158	204	24	80	103	207	12	163	127	12	19	10	20	120	20	38
356	ENSG00000187955.10	COL14A1	chr8	protein_coding	18.3618	2.67189	0.429793	6.2167	5.07735e-10	2.43468e-07	2	1	1	3	55	31	41	10	0	3	30	4	5	4	12	116	8	1	0	6	1	5	2	10	0	1	16	12	7	9	11	4	6	3	1	1	7	7	16
357	ENSG00000188064.8	WNT7B	chr22	protein_coding	2.75326	2.45728	0.43731	5.61907	1.91991e-08	3.21666e-06	2	0	2	6	3	3	2	0	0	5	2	0	1	0	3	2	2	2	0	1	9	0	1	3	1	0	0	18	1	17	0	1	0	0	2	0	2	2	24
358	ENSG00000188282.11	RUFY4	chr2	protein_coding	3.24281	-1.56656	0.439543	-3.56406	0.000365164	0.00554363	0	11	2	0	0	0	1	0	2	2	0	4	0	3	1	0	14	10	18	0	0	0	11	2	17	0	2	0	1	0	2	9	0	12	0	5	4	9	1
359	ENSG00000188452.12	CERKL	chr2	protein_coding	5.86957	-1.23078	0.242648	-5.0723	3.93037e-07	3.23407e-05	3	3	2	3	1	5	1	2	3	5	1	12	11	9	2	3	4	1	1	9	2	5	8	3	6	7	2	2	7	1	6	2	12	20	3	0	11	3	4
360	ENSG00000188763.4	FZD9	chr7	protein_coding	2.05924	1.41682	0.33911	4.17804	2.94027e-05	0.00085182	4	2	7	1	3	3	1	9	1	4	24	1	2	1	2	7	2	2	1	1	8	1	1	2	0	0	1	2	1	2	1	0	1	2	2	0	1	2	0
361	ENSG00000189058.7	APOD	chr3	protein_coding	3.53639	1.88717	0.477872	3.94912	7.84394e-05	0.001821	5	0	13	2	4	12	3	46	1	3	9	2	0	1	2	77	2	0	0	1	1	1	1	10	0	0	1	1	1	4	0	0	2	1	0	6	3	2	1
362	ENSG00000189120.4	SP6	chr17	protein_coding	4.24543	-1.28013	0.326435	-3.92156	8.79792e-05	0.00197648	1	10	3	0	1	0	1	0	2	3	1	7	0	3	3	0	5	10	20	6	0	1	14	3	2	84	2	1	2	1	1	8	2	5	0	9	6	9	1
363	ENSG00000189320.7	FAM180A	chr7	protein_coding	4.78164	2.17447	0.508122	4.27943	1.87374e-05	0.000621868	1	0	0	1	13	10	2	11	1	11	13	0	1	0	4	34	0	21	0	5	1	6	0	10	0	0	0	18	0	2	0	1	0	0	22	1	2	4	8
364	ENSG00000189431.7	RASSF10	chr11	protein_coding	0.720248	2.32281	0.665632	3.48963	0.000483681	0.00674631	1	2	3	4	0	0	0	0	0	0	3	0	1	0	0	0	0	0	0	0	8	0	0	0	0	0	1	0	0	0	0	1	0	0	0	5	1	0	0
365	ENSG00000196436.8	NPIPB15	chr16	protein_coding	1.25659	-1.23576	0.337388	-3.66272	0.000249548	0.00424482	2	1	3	0	2	2	2	0	1	4	1	4	0	2	1	1	3	0	2	2	0	4	0	1	3	1	1	0	2	1	2	1	1	2	1	1	1	1	0
366	ENSG00000196544.7	C17orf59	chr17	protein_coding	4.94303	-1.04954	0.271674	-3.86322	0.000111904	0.00237422	2	7	1	2	4	3	1	1	5	4	2	5	5	5	2	2	5	4	4	2	2	4	2	7	48	2	24	3	3	1	6	3	1	3	1	3	2	3	2
367	ENSG00000196562.13	SULF2	chr20	protein_coding	10.028	1.3249	0.308721	4.29159	1.77401e-05	0.000597323	2	3	7	2	24	10	39	9	3	5	15	11	3	7	3	18	7	4	1	10	9	3	4	22	4	4	14	7	13	65	4	6	1	6	1	3	4	3	3
368	ENSG00000196639.6	HRH1	chr3	protein_coding	3.72629	1.35403	0.241266	5.61219	1.99785e-08	3.2801e-06	2	2	1	1	2	6	9	5	1	4	3	1	3	2	3	5	1	10	1	5	1	6	3	5	1	5	3	22	1	9	1	3	0	2	4	1	4	2	5
369	ENSG00000196739.13	COL27A1	chr9	protein_coding	11.2716	1.90065	0.284263	6.68622	2.29007e-11	4.37738e-08	11	6	6	3	13	20	9	57	5	5	37	3	3	3	5	31	14	3	4	2	80	6	4	5	3	0	2	7	3	14	5	6	3	6	7	5	5	8	25
370	ENSG00000196754.9	S100A2	chr1	protein_coding	4.25854	1.2651	0.361308	3.50144	0.000462744	0.00651233	12	11	1	3	5	2	14	1	1	1	0	1	1	1	1	41	1	0	2	1	2	1	1	14	6	3	17	54	1	2	1	3	1	2	6	9	1	2	5
371	ENSG00000196872.9	KIAA1211L	chr2	protein_coding	1.96755	-1.32645	0.302364	-4.38693	1.14964e-05	0.00044041	1	3	2	1	0	0	0	1	2	2	1	8	1	4	1	1	10	1	2	1	0	3	3	1	1	2	2	0	2	0	5	2	0	12	0	1	1	3	0
372	ENSG00000198598.5	MMP17	chr12	protein_coding	3.70371	1.05401	0.293794	3.58759	0.000333751	0.00519144	3	1	4	4	2	5	5	3	1	6	11	1	3	2	4	21	4	4	1	5	12	3	2	6	1	0	0	10	1	3	3	1	9	2	4	0	3	1	9
373	ENSG00000198691.10	ABCA4	chr1	protein_coding	0.834314	-2.66802	0.535329	-4.98388	6.23204e-07	4.68447e-05	0	0	0	0	0	0	0	0	2	2	0	0	1	1	0	0	1	0	1	0	0	1	1	0	2	0	1	0	0	0	0	0	0	6	0	2	0	0	1
374	ENSG00000198753.10	PLXNB3	chrX	protein_coding	1.0363	1.56036	0.434544	3.5908	0.000329658	0.00515661	1	0	1	2	1	2	2	16	0	3	2	1	4	1	1	3	0	1	0	1	2	1	1	1	1	1	1	1	0	2	0	0	0	0	0	0	1	0	4
375	ENSG00000198768.9	APCDD1L	chr20	protein_coding	4.74073	3.0722	0.486876	6.31002	2.78998e-10	1.5519e-07	1	11	1	0	8	2	5	4	1	5	2	0	2	0	4	25	0	0	0	1	0	5	0	8	0	0	0	30	0	13	0	3	1	0	4	7	1	4	25
376	ENSG00000198795.9	ZNF521	chr18	protein_coding	5.43873	1.79584	0.234524	7.65738	1.8976e-14	1.23238e-10	3	5	23	3	4	14	4	21	3	3	9	3	3	11	10	20	3	2	0	2	11	4	0	7	2	6	3	11	1	9	2	4	1	2	11	1	8	5	13
377	ENSG00000198846.5	TOX	chr8	protein_coding	2.65484	2.04315	0.363409	5.62218	1.88567e-08	3.19783e-06	1	2	6	1	4	0	6	9	1	2	16	1	2	3	1	15	3	0	0	0	0	1	0	2	1	9	1	4	0	1	3	1	1	0	4	0	2	1	2
378	ENSG00000203727.3	SAMD5	chr6	protein_coding	3.21418	2.13972	0.348165	6.1457	7.961e-10	3.45955e-07	2	3	7	1	4	5	5	0	0	1	2	2	5	1	2	1	1	2	1	0	11	2	0	4	0	0	0	1	1	16	0	1	1	5	4	2	1	3	7
379	ENSG00000203883.6	SOX18	chr20	protein_coding	23.1431	-1.04699	0.228697	-4.57809	4.69249e-06	0.000211863	36	25	49	25	56	8	35	24	29	89	32	115	26	43	21	2	14	8	16	102	6	22	40	25	31	8	47	8	25	9	8	11	7	23	3	10	21	6	7
380	ENSG00000204381.10	LAYN	chr11	protein_coding	6.17507	1.07809	0.25867	4.16783	3.07511e-05	0.0008817	3	4	4	2	4	16	19	3	4	3	3	3	6	3	7	25	6	13	1	19	8	8	3	11	1	1	5	3	2	10	3	2	1	9	11	3	6	2	4
381	ENSG00000204397.6	CARD16	chr11	protein_coding	3.18522	-1.48999	0.273193	-5.45396	4.92591e-08	6.48956e-06	0	2	1	5	0	1	1	1	7	3	1	4	2	3	1	0	4	2	3	3	1	3	3	7	15	1	6	2	4	0	3	5	1	5	1	2	1	3	1
382	ENSG00000205090.7	TMEM240	chr1	protein_coding	1.93313	1.12896	0.332869	3.3916	0.000694855	0.00877037	3	2	1	3	8	1	1	3	0	3	23	1	3	3	3	1	1	0	1	2	5	4	0	1	2	1	2	1	0	2	0	2	1	2	2	2	1	0	3
383	ENSG00000205517.11	RGL3	chr19	protein_coding	1.07779	-1.4546	0.422346	-3.4441	0.000572963	0.00762452	4	1	0	0	0	0	0	1	6	1	0	4	1	1	1	0	1	1	2	3	0	5	0	0	1	0	0	0	3	0	3	1	0	0	0	3	0	0	0
384	ENSG00000206538.6	VGLL3	chr3	protein_coding	1.33029	2.87679	0.784184	3.66851	0.000243967	0.00416782	0	0	1	3	0	0	3	1	0	0	1	1	0	1	0	0	0	0	0	0	0	0	0	2	0	0	0	0	0	12	0	0	0	0	0	0	0	1	0
385	ENSG00000211445.10	GPX3	chr5	protein_coding	32.1111	-1.38836	0.277432	-5.00433	5.60572e-07	4.25974e-05	179	54	16	5	55	18	24	24	47	58	9	50	10	63	13	7	22	10	52	30	6	72	18	13	16	75	18	20	52	1	35	38	10	29	4	22	9	102	7
386	ENSG00000212719.9	C17orf51	chr17	protein_coding	3.87419	1.23566	0.24527	5.03795	4.70533e-07	3.71775e-05	2	1	1	18	2	4	3	0	2	2	7	2	11	4	5	4	3	2	2	2	5	6	4	3	1	5	2	4	1	11	2	5	0	2	6	4	4	2	3
387	ENSG00000214290.6	COLCA2	chr11	protein_coding	1.67087	-1.23176	0.347381	-3.54585	0.000391356	0.00581431	1	0	2	2	1	1	0	0	3	4	1	2	3	1	2	0	4	1	0	2	1	5	1	2	2	2	0	0	6	0	2	1	0	4	0	0	1	1	0
388	ENSG00000215187.8	FAM166B	chr9	protein_coding	3.03017	-2.3783	0.61556	-3.86363	0.000111714	0.00237422	0	1	1	1	0	0	0	0	1	1	0	1	0	1	5	0	2	0	3	2	0	1	0	0	0	9	0	0	5	0	0	1	6	13	0	8	0	0	0
389	ENSG00000219607.3	PPP1R3G	chr6	protein_coding	2.50123	1.07888	0.279936	3.854	0.000116203	0.00242523	3	4	2	1	3	6	2	0	1	1	10	0	3	1	1	5	2	3	3	1	1	1	1	2	2	1	0	5	1	2	1	2	1	3	7	4	2	2	4
390	ENSG00000225614.2	ZNF469	chr16	protein_coding	3.30825	1.82072	0.313244	5.81247	6.1558e-09	1.40332e-06	3	4	3	2	2	2	3	2	2	5	8	1	4	1	5	2	3	1	0	1	1	1	1	4	0	0	1	7	1	18	1	1	0	1	1	1	1	1	8
391	ENSG00000233608.3	TWIST2	chr2	protein_coding	2.14317	1.42113	0.39342	3.61225	0.000303557	0.00487572	2	3	14	3	1	8	0	1	0	0	9	0	3	1	0	4	8	3	0	1	9	2	2	4	5	0	2	1	1	1	2	1	0	1	3	0	0	0	1
392	ENSG00000239474.5	KLHL41	chr2	protein_coding	5.08555	4.6871	1.11665	4.19745	2.69932e-05	0.000798654	0	0	0	38	7	1	0	2	0	0	18	0	0	0	0	1	0	0	0	0	0	0	0	5	0	0	0	0	0	0	0	0	0	0	0	37	0	0	0
393	ENSG00000241563.3	CORT	chr1	protein_coding	6.40179	-1.43036	0.370522	-3.8604	0.0001132	0.00237988	3	5	2	1	1	2	0	1	15	2	2	3	4	15	3	0	1	0	9	3	2	16	4	0	7	3	0	1	19	0	2	4	17	10	2	48	3	2	2
394	ENSG00000244274.6	DBNDD2	chr20	protein_coding	3.2396	-1.28573	0.244781	-5.25257	1.49994e-07	1.50059e-05	2	6	2	1	2	1	1	1	6	4	2	5	6	9	2	0	3	4	3	4	0	5	2	1	4	1	1	1	5	0	2	6	2	5	2	2	2	1	1
395	ENSG00000249242.6	TMEM150C	chr4	protein_coding	7.44403	-1.13486	0.232486	-4.8814	1.05338e-06	6.78162e-05	7	6	2	8	2	3	6	4	8	6	4	8	10	13	4	2	7	2	1	6	6	10	1	2	18	2	3	2	20	3	29	3	17	23	4	2	10	7	5
396	ENSG00000253304.1	TMEM200B	chr1	protein_coding	8.30276	1.05033	0.24063	4.36491	1.27172e-05	0.000471588	18	1	3	13	13	6	9	8	1	11	41	5	21	5	16	4	7	9	1	5	11	17	2	5	0	1	3	8	5	9	5	15	0	2	11	13	9	10	8
397	ENSG00000262655.3	SPON1	chr11	protein_coding	7.99478	1.91582	0.369465	5.18539	2.15565e-07	1.95925e-05	3	8	5	11	4	68	7	4	3	2	43	2	1	2	3	12	4	2	0	3	34	1	3	14	0	1	0	2	1	1	3	8	1	5	15	5	1	8	6
398	ENSG00000277494.1	GPIHBP1	chr8	protein_coding	1.98592	-1.2605	0.355343	-3.54727	0.000389248	0.00580159	0	2	4	1	0	0	1	1	1	7	3	5	0	9	0	0	1	2	1	1	0	6	2	3	1	1	4	1	4	0	2	2	0	5	0	1	2	1	0
399	ENSG00000278828.1	HIST1H3H	chr6	protein_coding	6.90178	-1.07518	0.292305	-3.67827	0.00023482	0.00405138	2	5	4	8	4	1	6	2	2	6	3	23	21	8	3	7	8	0	3	1	2	5	1	7	9	3	2	14	5	2	3	5	2	5	3	1	6	2	1
400	ENSG00000279274.1	AC012005.3	chrY	protein_coding	2.15418	-1.09602	0.308849	-3.54874	0.000387086	0.00578175	2	1	0	0	0	2	1	0	2	0	2	0	1	1	0	0	3	0	2	4	7	1	3	1	1	0	2	1	2	1	1	1	11	1	4	2	3	2	1
401	ENSG00000279510.1	AC243945.1	chr14	protein_coding	4.62872	3.07588	0.515083	5.97161	2.34921e-09	7.27619e-07	1	3	0	0	0	18	3	1	1	11	0	0	1	3	7	21	2	2	0	1	8	8	0	3	0	2	0	10	1	1	0	1	0	0	6	0	0	10	7
[truncated: 46 more columns]
